# Supplementary material for: MetalinksDB: a flexible and contextualizable resource of metabolite-protein interactions
Source: Brief Bioinform. 2024 Jul 22;25(4):bbae347. doi: 10.1093/bib/bbae347 (PMC11262834; doi:10.1093/bib/bbae347)
Supplement: SuppTable03_Communication_scores_bbae347 [file supptable03_communication_scores_bbae347.xlsx]

## Sheet: Communication scores
	HMDB	MetName	Symbol	Receptor	DB	CellLoc	BSLoc	TissueLoc	m.pathways	m.diseases	Mode	comb	a.database	a.experiment	a.textmining	a.prediction	LR	Pathway_sorted	logFC_met	AveExpr_met	t_met	P.Value_met	adj.P.Val_met	B_met	logFC_rna	AveExpr_rna	t_rna	P.Value_rna	adj.P.Val_rna	B_rna	metalinks	Pathways_metabolite	Diseases_metabolite	Pathways_gene
730	HMDB0000538	Adenosine triphosphate	SCNN1G	"lgic"	StitchMetaboliteReceptor	["Cytoplasm", "Endoplasmic reticulum", "Extracellular", "Mitochondria", "Nucleus", "Peroxisome"]	["Blood", "Cellular Cytoplasm", "Cerebrospinal Fluid (CSF)", "Saliva"]	["Adipose Tissue", "Bladder", "Fibroblasts", "Intestine", "Kidney", "Neuron", "Pancreas", "Platelet", "Skeletal Muscle"]	["2-Hydroxyglutric Aciduria (D And L Form)", "2-ketoglutarate dehydrogenase complex deficiency", "2-Methyl-3-Hydroxybutryl CoA Dehydrogenase Deficiency", "27-Hydroxylase Deficiency", "3-Hydroxy-3-Methylglutaryl-CoA Lyase Deficiency", "3-hydroxyisobutyric acid dehydrogenase deficiency", "3-hydroxyisobutyric aciduria", "3-Methylcrotonyl Coa Carboxylase Deficiency Type I", "3-Methylglutaconic Acidur…	["Rachialgia", "Subarachnoid hemorrhage", "Epilepsy", "Stroke", "Neuroinfection"]	"inhibition"	977	0	0	786	900	Adenosine triphosphate_SCNN1G		2.32771	21.5354	1.52703	0.145425	0.331075	-5.66779	-5.3309	8.79435	-23.2975	2.02985e-17	1.0771e-13	29.2324	-10.8852	['2-hydroxyglutric aciduria (d and l form)', '2-ketoglutarate dehydrogenase complex deficiency', '2-methyl-3-hydroxybutryl coa dehydrogenase deficiency', '27-hydroxylase deficiency', '3-hydroxy-3-methylglutaryl-coa lyase deficiency', '3-hydroxyisobutyric acid dehydrogenase deficiency', '3-hydroxyisobutyric aciduria', '3-methylcrotonyl coa carboxylase deficiency type i', '3-methylglutaconic acidur…	['"Rachialgia"', ' "Subarachnoid hemorrhage"', ' "Epilepsy"', ' "Stroke"', ' "Neuroinfection"]']	['KEGG_ALDOSTERONE_REGULATED_SODIUM_REABSORPTION', 'KEGG_TASTE_TRANSDUCTION']
327	HMDB0000538	Adenosine triphosphate	SCNN1B	"lgic"	StitchMetaboliteReceptor	["Cytoplasm", "Endoplasmic reticulum", "Extracellular", "Mitochondria", "Nucleus", "Peroxisome"]	["Blood", "Cellular Cytoplasm", "Cerebrospinal Fluid (CSF)", "Saliva"]	["Adipose Tissue", "Bladder", "Fibroblasts", "Intestine", "Kidney", "Neuron", "Pancreas", "Platelet", "Skeletal Muscle"]	["2-Hydroxyglutric Aciduria (D And L Form)", "2-ketoglutarate dehydrogenase complex deficiency", "2-Methyl-3-Hydroxybutryl CoA Dehydrogenase Deficiency", "27-Hydroxylase Deficiency", "3-Hydroxy-3-Methylglutaryl-CoA Lyase Deficiency", "3-hydroxyisobutyric acid dehydrogenase deficiency", "3-hydroxyisobutyric aciduria", "3-Methylcrotonyl Coa Carboxylase Deficiency Type I", "3-Methylglutaconic Acidur…	["Rachialgia", "Subarachnoid hemorrhage", "Epilepsy", "Stroke", "Neuroinfection"]	"inhibition"	941	0	0	429	900	Adenosine triphosphate_SCNN1B		2.32771	21.5354	1.52703	0.145425	0.331075	-5.66779	-3.91645	8.21218	-17.5906	8.95436e-15	1.29586e-11	23.7082	-8.03179	['2-hydroxyglutric aciduria (d and l form)', '2-ketoglutarate dehydrogenase complex deficiency', '2-methyl-3-hydroxybutryl coa dehydrogenase deficiency', '27-hydroxylase deficiency', '3-hydroxy-3-methylglutaryl-coa lyase deficiency', '3-hydroxyisobutyric acid dehydrogenase deficiency', '3-hydroxyisobutyric aciduria', '3-methylcrotonyl coa carboxylase deficiency type i', '3-methylglutaconic acidur…	['"Rachialgia"', ' "Subarachnoid hemorrhage"', ' "Epilepsy"', ' "Stroke"', ' "Neuroinfection"]']	['KEGG_ALDOSTERONE_REGULATED_SODIUM_REABSORPTION', 'KEGG_TASTE_TRANSDUCTION']
2829	HMDB0000112	gamma-Aminobutyric acid	GABRA2	"lgic"	StitchMetaboliteReceptor	["Extracellular", "Lysosome", "Mitochondria"]	["Blood", "Cerebrospinal Fluid (CSF)", "Feces", "Saliva", "Urine"]	["Adrenal Cortex", "Brain", "Epidermis", "Fibroblasts", "Kidney", "Neuron", "Placenta", "Skeletal Muscle", "Spleen", "Testis"]	["2-Hydroxyglutric Aciduria (D And L Form)", "4-Hydroxybutyric Aciduria/Succinic Semialdehyde Dehydrogenase Deficiency", "Glutamate Metabolism", "Homocarnosinosis", "Hyperinsulinism-Hyperammonemia Syndrome", "Succinic semialdehyde dehydrogenase deficiency"]	["Alzheimer's disease", "Hepatic encephalopathy", "Gaba-transaminase deficiency", "Tuberculous meningitis", "Meningitis", "Epilepsy", "Febrile seizures", "Pyridoxine-dependent epilepsy", "Hyperekplexia", "Irritable bowel syndrome", "Colorectal cancer", "Crohn's disease", "Ulcerative colitis", "Perillyl alcohol administration for cancer treatment", "Pancreatic cancer", "Periodontal disease", "Fron…	"activation"	986	608	0	675	900	gamma-Aminobutyric acid_GABRA2	Glutamate metabolism	-0.42545	27.2118	-1.06586	0.300781	0.545484	-6.26899	-2.22688	7.20855	-12.7988	6.67396e-12	2.65607e-09	17.3732	-6.9323	['2-hydroxyglutric aciduria (d and l form)', '4-hydroxybutyric aciduria/succinic semialdehyde dehydrogenase deficiency', 'glutamate metabolism', 'homocarnosinosis', 'hyperinsulinism-hyperammonemia syndrome', 'succinic semialdehyde dehydrogenase deficiency']	['"Alzheimer\'s disease"', ' "Hepatic encephalopathy"', ' "Gaba-transaminase deficiency"', ' "Tuberculous meningitis"', ' "Meningitis"', ' "Epilepsy"', ' "Febrile seizures"', ' "Pyridoxine-dependent epilepsy"', ' "Hyperekplexia"', ' "Irritable bowel syndrome"', ' "Colorectal cancer"', ' "Crohn\'s disease"', ' "Ulcerative colitis"', ' "Perillyl alcohol administration for cancer treatment"', ' "Pan…	['KEGG_NEUROACTIVE_LIGAND_RECEPTOR_INTERACTION']
1962	HMDB0000538	Adenosine triphosphate	TLR7	"catalytic_receptor"	StitchMetaboliteReceptor	["Cytoplasm", "Endoplasmic reticulum", "Extracellular", "Mitochondria", "Nucleus", "Peroxisome"]	["Blood", "Cellular Cytoplasm", "Cerebrospinal Fluid (CSF)", "Saliva"]	["Adipose Tissue", "Bladder", "Fibroblasts", "Intestine", "Kidney", "Neuron", "Pancreas", "Platelet", "Skeletal Muscle"]	["2-Hydroxyglutric Aciduria (D And L Form)", "2-ketoglutarate dehydrogenase complex deficiency", "2-Methyl-3-Hydroxybutryl CoA Dehydrogenase Deficiency", "27-Hydroxylase Deficiency", "3-Hydroxy-3-Methylglutaryl-CoA Lyase Deficiency", "3-hydroxyisobutyric acid dehydrogenase deficiency", "3-hydroxyisobutyric aciduria", "3-Methylcrotonyl Coa Carboxylase Deficiency Type I", "3-Methylglutaconic Acidur…	["Rachialgia", "Subarachnoid hemorrhage", "Epilepsy", "Stroke", "Neuroinfection"]	"binding"	948	413	0	169	900	Adenosine triphosphate_TLR7		2.32771	21.5354	1.52703	0.145425	0.331075	-5.66779	2.05295	7.28391	10.2951	4.74245e-10	7.94685e-08	13.175	5.91107	['2-hydroxyglutric aciduria (d and l form)', '2-ketoglutarate dehydrogenase complex deficiency', '2-methyl-3-hydroxybutryl coa dehydrogenase deficiency', '27-hydroxylase deficiency', '3-hydroxy-3-methylglutaryl-coa lyase deficiency', '3-hydroxyisobutyric acid dehydrogenase deficiency', '3-hydroxyisobutyric aciduria', '3-methylcrotonyl coa carboxylase deficiency type i', '3-methylglutaconic acidur…	['"Rachialgia"', ' "Subarachnoid hemorrhage"', ' "Epilepsy"', ' "Stroke"', ' "Neuroinfection"]']	['KEGG_TOLL_LIKE_RECEPTOR_SIGNALING_PATHWAY']
1964	HMDB0001341	ADP	TLR7	"catalytic_receptor"	StitchMetaboliteReceptor	["Cytoplasm", "Endoplasmic reticulum", "Extracellular", "Mitochondria", "Nucleus", "Peroxisome"]	["Blood", "Cellular Cytoplasm", "Cerebrospinal Fluid (CSF)", "Saliva", "Urine"]	["All Tissues"]	["2-Hydroxyglutric Aciduria (D And L Form)", "2-ketoglutarate dehydrogenase complex deficiency", "2-Methyl-3-Hydroxybutryl CoA Dehydrogenase Deficiency", "27-Hydroxylase Deficiency", "3-Hydroxy-3-Methylglutaryl-CoA Lyase Deficiency", "3-hydroxyisobutyric acid dehydrogenase deficiency", "3-hydroxyisobutyric aciduria", "3-Methylcrotonyl Coa Carboxylase Deficiency Type I", "3-Methylglutaconic Acidur…	["Rachialgia", "Subarachnoid hemorrhage", "Epilepsy", "Stroke", "Neuroinfection", "Eosinophilic esophagitis"]	"binding"	934	360	0	0	900	ADP_TLR7		0.224202	24.7369	0.414343	0.68359	0.844689	-6.75469	2.05295	7.28391	10.2951	4.74245e-10	7.94685e-08	13.175	5.35473	['2-hydroxyglutric aciduria (d and l form)', '2-ketoglutarate dehydrogenase complex deficiency', '2-methyl-3-hydroxybutryl coa dehydrogenase deficiency', '27-hydroxylase deficiency', '3-hydroxy-3-methylglutaryl-coa lyase deficiency', '3-hydroxyisobutyric acid dehydrogenase deficiency', '3-hydroxyisobutyric aciduria', '3-methylcrotonyl coa carboxylase deficiency type i', '3-methylglutaconic acidur…	['"Rachialgia"', ' "Subarachnoid hemorrhage"', ' "Epilepsy"', ' "Stroke"', ' "Neuroinfection"', ' "Eosinophilic esophagitis"]']	['KEGG_TOLL_LIKE_RECEPTOR_SIGNALING_PATHWAY']
1066	HMDB0000131	Glycerol	NR3C2	"nhr"	StitchMetaboliteReceptor	["Extracellular", "Mitochondria"]	["Blood", "Cerebrospinal Fluid (CSF)", "Feces", "Saliva", "Sweat", "Urine"]	["Adipose Tissue", "Bladder", "Brain", "Epidermis", "Kidney", "Liver", "Neuron", "Pancreas", "Placenta", "Prostate", "Skeletal Muscle", "Spleen", "Testis", "Thyroid Gland"]	["D-glyceric acidura", "Familial lipoprotein lipase deficiency", "Galactose Metabolism", "Galactosemia", "Glycerol Kinase Deficiency", "Glycerolipid Metabolism"]	["Glycerol kinase deficiency", "Diabetes mellitus type 2", "Schizophrenia", "Early preeclampsia", "Pregnancy", "Late-onset preeclampsia", "Crohn's disease", "Ulcerative colitis", "Irritable bowel syndrome", "Colorectal cancer", "Eosinophilic esophagitis"]	"binding"	818	800	0	119	0	Glycerol_NR3C2	Glycerolipid metabolism	-0.696201	25.661	-1.92812	0.0700027	0.208064	-5.08303	-2.25961	10.1619	-8.61947	1.23291e-08	9.17137e-07	9.93192	-5.2738	['d-glyceric acidura', 'familial lipoprotein lipase deficiency', 'galactose metabolism', 'galactosemia', 'glycerol kinase deficiency', 'glycerolipid metabolism']	['"Glycerol kinase deficiency"', ' "Diabetes mellitus type 2"', ' "Schizophrenia"', ' "Early preeclampsia"', ' "Pregnancy"', ' "Late-onset preeclampsia"', ' "Crohn\'s disease"', ' "Ulcerative colitis"', ' "Irritable bowel syndrome"', ' "Colorectal cancer"', ' "Eosinophilic esophagitis"]']	['KEGG_ALDOSTERONE_REGULATED_SODIUM_REABSORPTION']
823	HMDB0000131	Glycerol	ADGRF3	"gpcr"	StitchMetaboliteReceptor	["Extracellular", "Mitochondria"]	["Blood", "Cerebrospinal Fluid (CSF)", "Feces", "Saliva", "Sweat", "Urine"]	["Adipose Tissue", "Bladder", "Brain", "Epidermis", "Kidney", "Liver", "Neuron", "Pancreas", "Placenta", "Prostate", "Skeletal Muscle", "Spleen", "Testis", "Thyroid Gland"]	["D-glyceric acidura", "Familial lipoprotein lipase deficiency", "Galactose Metabolism", "Galactosemia", "Glycerol Kinase Deficiency", "Glycerolipid Metabolism"]	["Glycerol kinase deficiency", "Diabetes mellitus type 2", "Schizophrenia", "Early preeclampsia", "Pregnancy", "Late-onset preeclampsia", "Crohn's disease", "Ulcerative colitis", "Irritable bowel syndrome", "Colorectal cancer", "Eosinophilic esophagitis"]	"binding"	545	545	0	0	0	Glycerol_ADGRF3	Glycerolipid metabolism	-0.696201	25.661	-1.92812	0.0700027	0.208064	-5.08303	-1.11323	7.43343	-8.23069	2.76475e-08	1.67985e-06	9.12516	-5.0794	['d-glyceric acidura', 'familial lipoprotein lipase deficiency', 'galactose metabolism', 'galactosemia', 'glycerol kinase deficiency', 'glycerolipid metabolism']	['"Glycerol kinase deficiency"', ' "Diabetes mellitus type 2"', ' "Schizophrenia"', ' "Early preeclampsia"', ' "Pregnancy"', ' "Late-onset preeclampsia"', ' "Crohn\'s disease"', ' "Ulcerative colitis"', ' "Irritable bowel syndrome"', ' "Colorectal cancer"', ' "Eosinophilic esophagitis"]']
991	HMDB0000148	L-Glutamic acid	GRIK5	"lgic"	StitchMetaboliteReceptor	["Endoplasmic reticulum", "Extracellular", "Lysosome", "Mitochondria"]	["Blood", "Cellular Cytoplasm", "Cerebrospinal Fluid (CSF)", "Feces", "Saliva", "Sweat", "Urine"]	["Adipose Tissue", "Adrenal Medulla", "Epidermis", "Fibroblasts", "Intestine", "Kidney", "Neuron", "Pancreas", "Placenta", "Platelet", "Prostate", "Skeletal Muscle", "Spleen"]	["2-aminoadipic 2-oxoadipic aciduria", "2-Hydroxyglutric Aciduria (D And L Form)", "2-Methyl-3-Hydroxybutryl CoA Dehydrogenase Deficiency", "3-Hydroxy-3-Methylglutaryl-CoA Lyase Deficiency", "3-hydroxyisobutyric acid dehydrogenase deficiency", "3-hydroxyisobutyric aciduria", "3-Methylcrotonyl Coa Carboxylase Deficiency Type I", "3-Methylglutaconic Aciduria Type I", "3-Methylglutaconic Aciduria Ty…	["Epilepsy", "Schizophrenia", "Alzheimer's disease", "Heart failure", "Stomach cancer", "N-acetylglutamate synthetase deficiency", "Dicarboxylic aminoaciduria", "Lipoyltransferase 1 Deficiency", "Anoxia", "Leukemia", "Rett syndrome", "Irritable bowel syndrome", "Colorectal cancer", "Autism", "Crohn's disease", "Ulcerative colitis", "Obesity", "Diverticular disease", "Sepsis", "Perillyl alcohol ad…	"activation"	842	155	0	123	800	L-Glutamic acid_GRIK5		0.28847	31.3331	0.949716	0.355017	0.584412	-6.38454	-2.6752	8.21538	-10.3242	4.49516e-10	7.61261e-08	13.2281	-4.68726	['2-aminoadipic 2-oxoadipic aciduria', '2-hydroxyglutric aciduria (d and l form)', '2-methyl-3-hydroxybutryl coa dehydrogenase deficiency', '3-hydroxy-3-methylglutaryl-coa lyase deficiency', '3-hydroxyisobutyric acid dehydrogenase deficiency', '3-hydroxyisobutyric aciduria', '3-methylcrotonyl coa carboxylase deficiency type i', '3-methylglutaconic aciduria type i', '3-methylglutaconic aciduria ty…	['"Epilepsy"', ' "Schizophrenia"', ' "Alzheimer\'s disease"', ' "Heart failure"', ' "Stomach cancer"', ' "N-acetylglutamate synthetase deficiency"', ' "Dicarboxylic aminoaciduria"', ' "Lipoyltransferase 1 Deficiency"', ' "Anoxia"', ' "Leukemia"', ' "Rett syndrome"', ' "Irritable bowel syndrome"', ' "Colorectal cancer"', ' "Autism"', ' "Crohn\'s disease"', ' "Ulcerative colitis"', ' "Obesity"', ' …	['KEGG_NEUROACTIVE_LIGAND_RECEPTOR_INTERACTION']
708	HMDB0000538	Adenosine triphosphate	P2RY13	"gpcr"	StitchMetaboliteReceptor	["Cytoplasm", "Endoplasmic reticulum", "Extracellular", "Mitochondria", "Nucleus", "Peroxisome"]	["Blood", "Cellular Cytoplasm", "Cerebrospinal Fluid (CSF)", "Saliva"]	["Adipose Tissue", "Bladder", "Fibroblasts", "Intestine", "Kidney", "Neuron", "Pancreas", "Platelet", "Skeletal Muscle"]	["2-Hydroxyglutric Aciduria (D And L Form)", "2-ketoglutarate dehydrogenase complex deficiency", "2-Methyl-3-Hydroxybutryl CoA Dehydrogenase Deficiency", "27-Hydroxylase Deficiency", "3-Hydroxy-3-Methylglutaryl-CoA Lyase Deficiency", "3-hydroxyisobutyric acid dehydrogenase deficiency", "3-hydroxyisobutyric aciduria", "3-Methylcrotonyl Coa Carboxylase Deficiency Type I", "3-Methylglutaconic Acidur…	["Rachialgia", "Subarachnoid hemorrhage", "Epilepsy", "Stroke", "Neuroinfection"]	"activation"	878	216	0	270	800	Adenosine triphosphate_P2RY13		2.32771	21.5354	1.52703	0.145425	0.331075	-5.66779	1.37491	7.07124	7.84376	6.30056e-08	3.00295e-06	8.30157	4.6854	['2-hydroxyglutric aciduria (d and l form)', '2-ketoglutarate dehydrogenase complex deficiency', '2-methyl-3-hydroxybutryl coa dehydrogenase deficiency', '27-hydroxylase deficiency', '3-hydroxy-3-methylglutaryl-coa lyase deficiency', '3-hydroxyisobutyric acid dehydrogenase deficiency', '3-hydroxyisobutyric aciduria', '3-methylcrotonyl coa carboxylase deficiency type i', '3-methylglutaconic acidur…	['"Rachialgia"', ' "Subarachnoid hemorrhage"', ' "Epilepsy"', ' "Stroke"', ' "Neuroinfection"]']	['KEGG_NEUROACTIVE_LIGAND_RECEPTOR_INTERACTION']
2402	HMDB0000131	Glycerol	ESRRG	"nhr"	StitchMetaboliteReceptor	["Extracellular", "Mitochondria"]	["Blood", "Cerebrospinal Fluid (CSF)", "Feces", "Saliva", "Sweat", "Urine"]	["Adipose Tissue", "Bladder", "Brain", "Epidermis", "Kidney", "Liver", "Neuron", "Pancreas", "Placenta", "Prostate", "Skeletal Muscle", "Spleen", "Testis", "Thyroid Gland"]	["D-glyceric acidura", "Familial lipoprotein lipase deficiency", "Galactose Metabolism", "Galactosemia", "Glycerol Kinase Deficiency", "Glycerolipid Metabolism"]	["Glycerol kinase deficiency", "Diabetes mellitus type 2", "Schizophrenia", "Early preeclampsia", "Pregnancy", "Late-onset preeclampsia", "Crohn's disease", "Ulcerative colitis", "Irritable bowel syndrome", "Colorectal cancer", "Eosinophilic esophagitis"]	"binding"	800	800	0	0	0	Glycerol_ESRRG	Glycerolipid metabolism	-0.696201	25.661	-1.92812	0.0700027	0.208064	-5.08303	-3.29228	9.54069	-7.14732	2.91799e-07	8.66632e-06	6.76777	-4.53772	['d-glyceric acidura', 'familial lipoprotein lipase deficiency', 'galactose metabolism', 'galactosemia', 'glycerol kinase deficiency', 'glycerolipid metabolism']	['"Glycerol kinase deficiency"', ' "Diabetes mellitus type 2"', ' "Schizophrenia"', ' "Early preeclampsia"', ' "Pregnancy"', ' "Late-onset preeclampsia"', ' "Crohn\'s disease"', ' "Ulcerative colitis"', ' "Irritable bowel syndrome"', ' "Colorectal cancer"', ' "Eosinophilic esophagitis"]']
2819	HMDB0000131	Glycerol	ADGRF1	"gpcr"	StitchMetaboliteReceptor	["Extracellular", "Mitochondria"]	["Blood", "Cerebrospinal Fluid (CSF)", "Feces", "Saliva", "Sweat", "Urine"]	["Adipose Tissue", "Bladder", "Brain", "Epidermis", "Kidney", "Liver", "Neuron", "Pancreas", "Placenta", "Prostate", "Skeletal Muscle", "Spleen", "Testis", "Thyroid Gland"]	["D-glyceric acidura", "Familial lipoprotein lipase deficiency", "Galactose Metabolism", "Galactosemia", "Glycerol Kinase Deficiency", "Glycerolipid Metabolism"]	["Glycerol kinase deficiency", "Diabetes mellitus type 2", "Schizophrenia", "Early preeclampsia", "Pregnancy", "Late-onset preeclampsia", "Crohn's disease", "Ulcerative colitis", "Irritable bowel syndrome", "Colorectal cancer", "Eosinophilic esophagitis"]	"binding"	545	545	0	0	0	Glycerol_ADGRF1	Glycerolipid metabolism	-0.696201	25.661	-1.92812	0.0700027	0.208064	-5.08303	-3.70887	8.67813	-7.12986	3.03487e-07	8.83219e-06	6.72846	-4.52899	['d-glyceric acidura', 'familial lipoprotein lipase deficiency', 'galactose metabolism', 'galactosemia', 'glycerol kinase deficiency', 'glycerolipid metabolism']	['"Glycerol kinase deficiency"', ' "Diabetes mellitus type 2"', ' "Schizophrenia"', ' "Early preeclampsia"', ' "Pregnancy"', ' "Late-onset preeclampsia"', ' "Crohn\'s disease"', ' "Ulcerative colitis"', ' "Irritable bowel syndrome"', ' "Colorectal cancer"', ' "Eosinophilic esophagitis"]']
976	HMDB0000220	Palmitic acid	PTGER1	"gpcr"	StitchMetaboliteReceptor	["Cytoplasm", "Endoplasmic reticulum", "Extracellular", "Membrane", "Peroxisome"]	["Blood", "Cerebrospinal Fluid (CSF)", "Feces", "Saliva", "Sweat", "Urine"]	["Adipose Tissue", "Bladder", "Epidermis", "Fibroblasts", "Kidney", "Placenta", "Platelet", "Prostate", "Skeletal Muscle"]	["27-Hydroxylase Deficiency", "Alendronate Action Pathway", "Atorvastatin Action Pathway", "Carnitine palmitoyl transferase deficiency (I)", "Carnitine palmitoyl transferase deficiency (II)", "Cerebrotendinous Xanthomatosis (CTX)", "Cerivastatin Action Pathway", "Cholesteryl ester storage disease", "Congenital Bile Acid Synthesis Defect Type II", "Congenital Bile Acid Synthesis Defect Type III", …	["Perillyl alcohol administration for cancer treatment", "Colorectal cancer", "Schizophrenia", "Inflammatory bowel disease", "Eosinophilic esophagitis"]	"activation"	945	322	0	236	900	Palmitic acid_PTGER1	Long chain fatty acid	-0.0282969	28.1794	-0.0594388	0.953267	0.962607	-6.84208	-1.58253	6.97613	-8.99018	5.81519e-09	5.35099e-07	10.6818	-4.52481	['27-hydroxylase deficiency', 'alendronate action pathway', 'atorvastatin action pathway', 'carnitine palmitoyl transferase deficiency (i)', 'carnitine palmitoyl transferase deficiency (ii)', 'cerebrotendinous xanthomatosis (ctx)', 'cerivastatin action pathway', 'cholesteryl ester storage disease', 'congenital bile acid synthesis defect type ii', 'congenital bile acid synthesis defect type iii', …	['"Perillyl alcohol administration for cancer treatment"', ' "Colorectal cancer"', ' "Schizophrenia"', ' "Inflammatory bowel disease"', ' "Eosinophilic esophagitis"]']	['KEGG_CALCIUM_SIGNALING_PATHWAY', 'KEGG_NEUROACTIVE_LIGAND_RECEPTOR_INTERACTION']
972	HMDB0000895	Acetylcholine	PTGER1	"gpcr"	StitchMetaboliteReceptor	["Cytoplasm", "Extracellular", "Nucleus"]	["Cerebrospinal Fluid (CSF)", "Saliva"]	["Adipose Tissue", "Adrenal Medulla", "Bladder", "Brain", "Epidermis", "Fibroblasts", "Intestine", "Kidney", "Lung", "Neuron", "Pancreas", "Placenta", "Platelet", "Prostate", "Skeletal Muscle", "Spleen", "Testis"]	["Betazole Action Pathway", "Cimetidine Action Pathway", "Esomeprazole Action Pathway", "Famotidine Action Pathway", "Gastric Acid Production", "Lafutidine H2-Antihistamine Action", "Lansoprazole Action Pathway", "Metiamide Action Pathway", "Nizatidine Action Pathway", "Omeprazole Action Pathway", "Pantoprazole Action Pathway", "Phospholipid Biosynthesis", "Pirenzepine Action Pathway", "Rabeprazo…	["Alzheimer's disease", "Multi-infarct dementia"]	"activation"	927	0	0	297	900	Acetylcholine_PTGER1		0.0353775	28.5366	0.0570322	0.955157	0.962607	-6.84223	-1.58253	6.97613	-8.99018	5.81519e-09	5.35099e-07	10.6818	-4.46657	['betazole action pathway', 'cimetidine action pathway', 'esomeprazole action pathway', 'famotidine action pathway', 'gastric acid production', 'lafutidine h2-antihistamine action', 'lansoprazole action pathway', 'metiamide action pathway', 'nizatidine action pathway', 'omeprazole action pathway', 'pantoprazole action pathway', 'phospholipid biosynthesis', 'pirenzepine action pathway', 'rabeprazo…	['"Alzheimer\'s disease"', ' "Multi-infarct dementia"]']	['KEGG_CALCIUM_SIGNALING_PATHWAY', 'KEGG_NEUROACTIVE_LIGAND_RECEPTOR_INTERACTION']
595	HMDB0000131	Glycerol	NR4A1	"nhr"	StitchMetaboliteReceptor	["Extracellular", "Mitochondria"]	["Blood", "Cerebrospinal Fluid (CSF)", "Feces", "Saliva", "Sweat", "Urine"]	["Adipose Tissue", "Bladder", "Brain", "Epidermis", "Kidney", "Liver", "Neuron", "Pancreas", "Placenta", "Prostate", "Skeletal Muscle", "Spleen", "Testis", "Thyroid Gland"]	["D-glyceric acidura", "Familial lipoprotein lipase deficiency", "Galactose Metabolism", "Galactosemia", "Glycerol Kinase Deficiency", "Glycerolipid Metabolism"]	["Glycerol kinase deficiency", "Diabetes mellitus type 2", "Schizophrenia", "Early preeclampsia", "Pregnancy", "Late-onset preeclampsia", "Crohn's disease", "Ulcerative colitis", "Irritable bowel syndrome", "Colorectal cancer", "Eosinophilic esophagitis"]	"binding"	824	800	0	146	0	Glycerol_NR4A1	Glycerolipid metabolism	-0.696201	25.661	-1.92812	0.0700027	0.208064	-5.08303	-3.12487	12.5979	-6.96596	4.39539e-07	1.15653e-05	6.35777	-4.44704	['d-glyceric acidura', 'familial lipoprotein lipase deficiency', 'galactose metabolism', 'galactosemia', 'glycerol kinase deficiency', 'glycerolipid metabolism']	['"Glycerol kinase deficiency"', ' "Diabetes mellitus type 2"', ' "Schizophrenia"', ' "Early preeclampsia"', ' "Pregnancy"', ' "Late-onset preeclampsia"', ' "Crohn\'s disease"', ' "Ulcerative colitis"', ' "Irritable bowel syndrome"', ' "Colorectal cancer"', ' "Eosinophilic esophagitis"]']	['KEGG_MAPK_SIGNALING_PATHWAY']
990	HMDB0000191	L-Aspartic acid	GRIK5	"lgic"	StitchMetaboliteReceptor	["Cytoplasm", "Extracellular", "Mitochondria"]	["Blood", "Breast Milk", "Cerebrospinal Fluid (CSF)", "Feces", "Saliva", "Sweat", "Urine"]	["All Tissues", "Placenta", "Prostate"]	["2-Hydroxyglutric Aciduria (D And L Form)", "4-Hydroxybutyric Aciduria/Succinic Semialdehyde Dehydrogenase Deficiency", "Adenine phosphoribosyltransferase deficiency (APRT)", "Adenosine Deaminase Deficiency", "Adenylosuccinate Lyase Deficiency", "AICA-Ribosiduria", "Alkaptonuria", "Arginine and proline metabolism", "Arginine: Glycine Amidinotransferase Deficiency (AGAT Deficiency)", "Argininemia…	["Epilepsy", "Cirrhosis", "Alzheimer's disease", "Dicarboxylic aminoaciduria", "Growth hormone deficiency", "Schizophrenia", "Irritable bowel syndrome", "Ulcerative colitis", "Colorectal cancer", "Crohn's disease", "Gout", "Perillyl alcohol administration for cancer treatment", "Pancreatic cancer", "Periodontal disease", "Frontotemporal dementia", "Lewy body disease", "Attachment loss", "Missing …	"activation"	800	0	0	0	800	L-Aspartic acid_GRIK5	Alanine and aspartate metabolism	0.629325	27.3399	1.73988	0.0992001	0.258888	-5.38546	-2.6752	8.21538	-10.3242	4.49516e-10	7.61261e-08	13.2281	-4.29217	['2-hydroxyglutric aciduria (d and l form)', '4-hydroxybutyric aciduria/succinic semialdehyde dehydrogenase deficiency', 'adenine phosphoribosyltransferase deficiency (aprt)', 'adenosine deaminase deficiency', 'adenylosuccinate lyase deficiency', 'aica-ribosiduria', 'alkaptonuria', 'arginine and proline metabolism', 'arginine: glycine amidinotransferase deficiency (agat deficiency)', 'argininemia…	['"Epilepsy"', ' "Cirrhosis"', ' "Alzheimer\'s disease"', ' "Dicarboxylic aminoaciduria"', ' "Growth hormone deficiency"', ' "Schizophrenia"', ' "Irritable bowel syndrome"', ' "Ulcerative colitis"', ' "Colorectal cancer"', ' "Crohn\'s disease"', ' "Gout"', ' "Perillyl alcohol administration for cancer treatment"', ' "Pancreatic cancer"', ' "Periodontal disease"', ' "Frontotemporal dementia"', ' "…	['KEGG_NEUROACTIVE_LIGAND_RECEPTOR_INTERACTION']
1547	HMDB0000131	Glycerol	ADGRL1	"gpcr"	StitchMetaboliteReceptor	["Extracellular", "Mitochondria"]	["Blood", "Cerebrospinal Fluid (CSF)", "Feces", "Saliva", "Sweat", "Urine"]	["Adipose Tissue", "Bladder", "Brain", "Epidermis", "Kidney", "Liver", "Neuron", "Pancreas", "Placenta", "Prostate", "Skeletal Muscle", "Spleen", "Testis", "Thyroid Gland"]	["D-glyceric acidura", "Familial lipoprotein lipase deficiency", "Galactose Metabolism", "Galactosemia", "Glycerol Kinase Deficiency", "Glycerolipid Metabolism"]	["Glycerol kinase deficiency", "Diabetes mellitus type 2", "Schizophrenia", "Early preeclampsia", "Pregnancy", "Late-onset preeclampsia", "Crohn's disease", "Ulcerative colitis", "Irritable bowel syndrome", "Colorectal cancer", "Eosinophilic esophagitis"]	"binding"	927	927	0	0	0	Glycerol_ADGRL1	Glycerolipid metabolism	-0.696201	25.661	-1.92812	0.0700027	0.208064	-5.08303	-1.21576	9.83764	-6.41819	1.55365e-06	2.88258e-05	5.09446	-4.17316	['d-glyceric acidura', 'familial lipoprotein lipase deficiency', 'galactose metabolism', 'galactosemia', 'glycerol kinase deficiency', 'glycerolipid metabolism']	['"Glycerol kinase deficiency"', ' "Diabetes mellitus type 2"', ' "Schizophrenia"', ' "Early preeclampsia"', ' "Pregnancy"', ' "Late-onset preeclampsia"', ' "Crohn\'s disease"', ' "Ulcerative colitis"', ' "Irritable bowel syndrome"', ' "Colorectal cancer"', ' "Eosinophilic esophagitis"]']
709	HMDB0001341	ADP	P2RY13	"gpcr"	StitchMetaboliteReceptor	["Cytoplasm", "Endoplasmic reticulum", "Extracellular", "Mitochondria", "Nucleus", "Peroxisome"]	["Blood", "Cellular Cytoplasm", "Cerebrospinal Fluid (CSF)", "Saliva", "Urine"]	["All Tissues"]	["2-Hydroxyglutric Aciduria (D And L Form)", "2-ketoglutarate dehydrogenase complex deficiency", "2-Methyl-3-Hydroxybutryl CoA Dehydrogenase Deficiency", "27-Hydroxylase Deficiency", "3-Hydroxy-3-Methylglutaryl-CoA Lyase Deficiency", "3-hydroxyisobutyric acid dehydrogenase deficiency", "3-hydroxyisobutyric aciduria", "3-Methylcrotonyl Coa Carboxylase Deficiency Type I", "3-Methylglutaconic Acidur…	["Rachialgia", "Subarachnoid hemorrhage", "Epilepsy", "Stroke", "Neuroinfection", "Eosinophilic esophagitis"]	"activation"	963	531	0	272	900	ADP_P2RY13		0.224202	24.7369	0.414343	0.68359	0.844689	-6.75469	1.37491	7.07124	7.84376	6.30056e-08	3.00295e-06	8.30157	4.12905	['2-hydroxyglutric aciduria (d and l form)', '2-ketoglutarate dehydrogenase complex deficiency', '2-methyl-3-hydroxybutryl coa dehydrogenase deficiency', '27-hydroxylase deficiency', '3-hydroxy-3-methylglutaryl-coa lyase deficiency', '3-hydroxyisobutyric acid dehydrogenase deficiency', '3-hydroxyisobutyric aciduria', '3-methylcrotonyl coa carboxylase deficiency type i', '3-methylglutaconic acidur…	['"Rachialgia"', ' "Subarachnoid hemorrhage"', ' "Epilepsy"', ' "Stroke"', ' "Neuroinfection"', ' "Eosinophilic esophagitis"]']	['KEGG_NEUROACTIVE_LIGAND_RECEPTOR_INTERACTION']
2666	HMDB0000538	Adenosine triphosphate	MET	"catalytic_receptor"	StitchMetaboliteReceptor	["Cytoplasm", "Endoplasmic reticulum", "Extracellular", "Mitochondria", "Nucleus", "Peroxisome"]	["Blood", "Cellular Cytoplasm", "Cerebrospinal Fluid (CSF)", "Saliva"]	["Adipose Tissue", "Bladder", "Fibroblasts", "Intestine", "Kidney", "Neuron", "Pancreas", "Platelet", "Skeletal Muscle"]	["2-Hydroxyglutric Aciduria (D And L Form)", "2-ketoglutarate dehydrogenase complex deficiency", "2-Methyl-3-Hydroxybutryl CoA Dehydrogenase Deficiency", "27-Hydroxylase Deficiency", "3-Hydroxy-3-Methylglutaryl-CoA Lyase Deficiency", "3-hydroxyisobutyric acid dehydrogenase deficiency", "3-hydroxyisobutyric aciduria", "3-Methylcrotonyl Coa Carboxylase Deficiency Type I", "3-Methylglutaconic Acidur…	["Rachialgia", "Subarachnoid hemorrhage", "Epilepsy", "Stroke", "Neuroinfection"]	"binding"	982	800	0	190	900	Adenosine triphosphate_MET		2.32771	21.5354	1.52703	0.145425	0.331075	-5.66779	2.03935	11.5203	6.65776	8.90291e-07	1.94844e-05	5.65146	4.0924	['2-hydroxyglutric aciduria (d and l form)', '2-ketoglutarate dehydrogenase complex deficiency', '2-methyl-3-hydroxybutryl coa dehydrogenase deficiency', '27-hydroxylase deficiency', '3-hydroxy-3-methylglutaryl-coa lyase deficiency', '3-hydroxyisobutyric acid dehydrogenase deficiency', '3-hydroxyisobutyric aciduria', '3-methylcrotonyl coa carboxylase deficiency type i', '3-methylglutaconic acidur…	['"Rachialgia"', ' "Subarachnoid hemorrhage"', ' "Epilepsy"', ' "Stroke"', ' "Neuroinfection"]']	['KEGG_ADHERENS_JUNCTION', 'KEGG_AXON_GUIDANCE', 'KEGG_CYTOKINE_CYTOKINE_RECEPTOR_INTERACTION', 'KEGG_ENDOCYTOSIS', 'KEGG_EPITHELIAL_CELL_SIGNALING_IN_HELICOBACTER_PYLORI_INFECTION', 'KEGG_FOCAL_ADHESION', 'KEGG_MELANOMA', 'KEGG_PATHWAYS_IN_CANCER', 'KEGG_RENAL_CELL_CARCINOMA']
435	HMDB0000895	Acetylcholine	GPR65	"gpcr"	StitchMetaboliteReceptor	["Cytoplasm", "Extracellular", "Nucleus"]	["Cerebrospinal Fluid (CSF)", "Saliva"]	["Adipose Tissue", "Adrenal Medulla", "Bladder", "Brain", "Epidermis", "Fibroblasts", "Intestine", "Kidney", "Lung", "Neuron", "Pancreas", "Placenta", "Platelet", "Prostate", "Skeletal Muscle", "Spleen", "Testis"]	["Betazole Action Pathway", "Cimetidine Action Pathway", "Esomeprazole Action Pathway", "Famotidine Action Pathway", "Gastric Acid Production", "Lafutidine H2-Antihistamine Action", "Lansoprazole Action Pathway", "Metiamide Action Pathway", "Nizatidine Action Pathway", "Omeprazole Action Pathway", "Pantoprazole Action Pathway", "Phospholipid Biosynthesis", "Pirenzepine Action Pathway", "Rabeprazo…	["Alzheimer's disease", "Multi-infarct dementia"]	"activation"	921	0	0	236	900	Acetylcholine_GPR65		0.0353775	28.5366	0.0570322	0.955157	0.962607	-6.84223	1.54179	7.26415	7.91211	5.4395e-08	2.70598e-06	8.44854	3.98457	['betazole action pathway', 'cimetidine action pathway', 'esomeprazole action pathway', 'famotidine action pathway', 'gastric acid production', 'lafutidine h2-antihistamine action', 'lansoprazole action pathway', 'metiamide action pathway', 'nizatidine action pathway', 'omeprazole action pathway', 'pantoprazole action pathway', 'phospholipid biosynthesis', 'pirenzepine action pathway', 'rabeprazo…	['"Alzheimer\'s disease"', ' "Multi-infarct dementia"]']
3390	HMDB0000538	Adenosine triphosphate	IFNGR2	"catalytic_receptor"	StitchMetaboliteReceptor	["Cytoplasm", "Endoplasmic reticulum", "Extracellular", "Mitochondria", "Nucleus", "Peroxisome"]	["Blood", "Cellular Cytoplasm", "Cerebrospinal Fluid (CSF)", "Saliva"]	["Adipose Tissue", "Bladder", "Fibroblasts", "Intestine", "Kidney", "Neuron", "Pancreas", "Platelet", "Skeletal Muscle"]	["2-Hydroxyglutric Aciduria (D And L Form)", "2-ketoglutarate dehydrogenase complex deficiency", "2-Methyl-3-Hydroxybutryl CoA Dehydrogenase Deficiency", "27-Hydroxylase Deficiency", "3-Hydroxy-3-Methylglutaryl-CoA Lyase Deficiency", "3-hydroxyisobutyric acid dehydrogenase deficiency", "3-hydroxyisobutyric aciduria", "3-Methylcrotonyl Coa Carboxylase Deficiency Type I", "3-Methylglutaconic Acidur…	["Rachialgia", "Subarachnoid hemorrhage", "Epilepsy", "Stroke", "Neuroinfection"]	"inhibition"	900	0	0	0	900	Adenosine triphosphate_IFNGR2		2.32771	21.5354	1.52703	0.145425	0.331075	-5.66779	0.955803	9.41059	6.35268	1.81135e-06	3.1897e-05	4.94098	3.93986	['2-hydroxyglutric aciduria (d and l form)', '2-ketoglutarate dehydrogenase complex deficiency', '2-methyl-3-hydroxybutryl coa dehydrogenase deficiency', '27-hydroxylase deficiency', '3-hydroxy-3-methylglutaryl-coa lyase deficiency', '3-hydroxyisobutyric acid dehydrogenase deficiency', '3-hydroxyisobutyric aciduria', '3-methylcrotonyl coa carboxylase deficiency type i', '3-methylglutaconic acidur…	['"Rachialgia"', ' "Subarachnoid hemorrhage"', ' "Epilepsy"', ' "Stroke"', ' "Neuroinfection"]']	['KEGG_CYTOKINE_CYTOKINE_RECEPTOR_INTERACTION', 'KEGG_JAK_STAT_SIGNALING_PATHWAY', 'KEGG_LEISHMANIA_INFECTION', 'KEGG_NATURAL_KILLER_CELL_MEDIATED_CYTOTOXICITY']
439	HMDB0000220	Palmitic acid	GPR65	"gpcr"	StitchMetaboliteReceptor	["Cytoplasm", "Endoplasmic reticulum", "Extracellular", "Membrane", "Peroxisome"]	["Blood", "Cerebrospinal Fluid (CSF)", "Feces", "Saliva", "Sweat", "Urine"]	["Adipose Tissue", "Bladder", "Epidermis", "Fibroblasts", "Kidney", "Placenta", "Platelet", "Prostate", "Skeletal Muscle"]	["27-Hydroxylase Deficiency", "Alendronate Action Pathway", "Atorvastatin Action Pathway", "Carnitine palmitoyl transferase deficiency (I)", "Carnitine palmitoyl transferase deficiency (II)", "Cerebrotendinous Xanthomatosis (CTX)", "Cerivastatin Action Pathway", "Cholesteryl ester storage disease", "Congenital Bile Acid Synthesis Defect Type II", "Congenital Bile Acid Synthesis Defect Type III", …	["Perillyl alcohol administration for cancer treatment", "Colorectal cancer", "Schizophrenia", "Inflammatory bowel disease", "Eosinophilic esophagitis"]	"activation"	945	322	0	236	900	Palmitic acid_GPR65	Long chain fatty acid	-0.0282969	28.1794	-0.0594388	0.953267	0.962607	-6.84208	1.54179	7.26415	7.91211	5.4395e-08	2.70598e-06	8.44854	3.92633	['27-hydroxylase deficiency', 'alendronate action pathway', 'atorvastatin action pathway', 'carnitine palmitoyl transferase deficiency (i)', 'carnitine palmitoyl transferase deficiency (ii)', 'cerebrotendinous xanthomatosis (ctx)', 'cerivastatin action pathway', 'cholesteryl ester storage disease', 'congenital bile acid synthesis defect type ii', 'congenital bile acid synthesis defect type iii', …	['"Perillyl alcohol administration for cancer treatment"', ' "Colorectal cancer"', ' "Schizophrenia"', ' "Inflammatory bowel disease"', ' "Eosinophilic esophagitis"]']
3186	HMDB0000191	L-Aspartic acid	GRIK3	"lgic"	StitchMetaboliteReceptor	["Cytoplasm", "Extracellular", "Mitochondria"]	["Blood", "Breast Milk", "Cerebrospinal Fluid (CSF)", "Feces", "Saliva", "Sweat", "Urine"]	["All Tissues", "Placenta", "Prostate"]	["2-Hydroxyglutric Aciduria (D And L Form)", "4-Hydroxybutyric Aciduria/Succinic Semialdehyde Dehydrogenase Deficiency", "Adenine phosphoribosyltransferase deficiency (APRT)", "Adenosine Deaminase Deficiency", "Adenylosuccinate Lyase Deficiency", "AICA-Ribosiduria", "Alkaptonuria", "Arginine and proline metabolism", "Arginine: Glycine Amidinotransferase Deficiency (AGAT Deficiency)", "Argininemia…	["Epilepsy", "Cirrhosis", "Alzheimer's disease", "Dicarboxylic aminoaciduria", "Growth hormone deficiency", "Schizophrenia", "Irritable bowel syndrome", "Ulcerative colitis", "Colorectal cancer", "Crohn's disease", "Gout", "Perillyl alcohol administration for cancer treatment", "Pancreatic cancer", "Periodontal disease", "Frontotemporal dementia", "Lewy body disease", "Attachment loss", "Missing …	"activation"	908	553	0	0	800	L-Aspartic acid_GRIK3	Alanine and aspartate metabolism	0.629325	27.3399	1.73988	0.0992001	0.258888	-5.38546	2.50632	7.37723	6.02377	3.94339e-06	5.6049e-05	4.16337	3.88182	['2-hydroxyglutric aciduria (d and l form)', '4-hydroxybutyric aciduria/succinic semialdehyde dehydrogenase deficiency', 'adenine phosphoribosyltransferase deficiency (aprt)', 'adenosine deaminase deficiency', 'adenylosuccinate lyase deficiency', 'aica-ribosiduria', 'alkaptonuria', 'arginine and proline metabolism', 'arginine: glycine amidinotransferase deficiency (agat deficiency)', 'argininemia…	['"Epilepsy"', ' "Cirrhosis"', ' "Alzheimer\'s disease"', ' "Dicarboxylic aminoaciduria"', ' "Growth hormone deficiency"', ' "Schizophrenia"', ' "Irritable bowel syndrome"', ' "Ulcerative colitis"', ' "Colorectal cancer"', ' "Crohn\'s disease"', ' "Gout"', ' "Perillyl alcohol administration for cancer treatment"', ' "Pancreatic cancer"', ' "Periodontal disease"', ' "Frontotemporal dementia"', ' "…	['KEGG_NEUROACTIVE_LIGAND_RECEPTOR_INTERACTION']
3828	HMDB0001341	ADP	NLRC4	"catalytic_receptor"	StitchMetaboliteReceptor	["Cytoplasm", "Endoplasmic reticulum", "Extracellular", "Mitochondria", "Nucleus", "Peroxisome"]	["Blood", "Cellular Cytoplasm", "Cerebrospinal Fluid (CSF)", "Saliva", "Urine"]	["All Tissues"]	["2-Hydroxyglutric Aciduria (D And L Form)", "2-ketoglutarate dehydrogenase complex deficiency", "2-Methyl-3-Hydroxybutryl CoA Dehydrogenase Deficiency", "27-Hydroxylase Deficiency", "3-Hydroxy-3-Methylglutaryl-CoA Lyase Deficiency", "3-hydroxyisobutyric acid dehydrogenase deficiency", "3-hydroxyisobutyric aciduria", "3-Methylcrotonyl Coa Carboxylase Deficiency Type I", "3-Methylglutaconic Acidur…	["Rachialgia", "Subarachnoid hemorrhage", "Epilepsy", "Stroke", "Neuroinfection", "Eosinophilic esophagitis"]	"binding"	795	795	0	0	0	ADP_NLRC4		0.224202	24.7369	0.414343	0.68359	0.844689	-6.75469	1.235	7.06346	7.0313	3.7904e-07	1.03983e-05	6.50598	3.72282	['2-hydroxyglutric aciduria (d and l form)', '2-ketoglutarate dehydrogenase complex deficiency', '2-methyl-3-hydroxybutryl coa dehydrogenase deficiency', '27-hydroxylase deficiency', '3-hydroxy-3-methylglutaryl-coa lyase deficiency', '3-hydroxyisobutyric acid dehydrogenase deficiency', '3-hydroxyisobutyric aciduria', '3-methylcrotonyl coa carboxylase deficiency type i', '3-methylglutaconic acidur…	['"Rachialgia"', ' "Subarachnoid hemorrhage"', ' "Epilepsy"', ' "Stroke"', ' "Neuroinfection"', ' "Eosinophilic esophagitis"]']	['KEGG_NOD_LIKE_RECEPTOR_SIGNALING_PATHWAY']
3853	HMDB0000112	gamma-Aminobutyric acid	GABRD	"lgic"	StitchMetaboliteReceptor	["Extracellular", "Lysosome", "Mitochondria"]	["Blood", "Cerebrospinal Fluid (CSF)", "Feces", "Saliva", "Urine"]	["Adrenal Cortex", "Brain", "Epidermis", "Fibroblasts", "Kidney", "Neuron", "Placenta", "Skeletal Muscle", "Spleen", "Testis"]	["2-Hydroxyglutric Aciduria (D And L Form)", "4-Hydroxybutyric Aciduria/Succinic Semialdehyde Dehydrogenase Deficiency", "Glutamate Metabolism", "Homocarnosinosis", "Hyperinsulinism-Hyperammonemia Syndrome", "Succinic semialdehyde dehydrogenase deficiency"]	["Alzheimer's disease", "Hepatic encephalopathy", "Gaba-transaminase deficiency", "Tuberculous meningitis", "Meningitis", "Epilepsy", "Febrile seizures", "Pyridoxine-dependent epilepsy", "Hyperekplexia", "Irritable bowel syndrome", "Colorectal cancer", "Crohn's disease", "Ulcerative colitis", "Perillyl alcohol administration for cancer treatment", "Pancreatic cancer", "Periodontal disease", "Fron…	"activation"	952	522	0	532	800	gamma-Aminobutyric acid_GABRD	Glutamate metabolism	-0.42545	27.2118	-1.06586	0.300781	0.545484	-6.26899	1.41198	6.48895	8.38589	1.99803e-08	1.31599e-06	9.44972	3.66002	['2-hydroxyglutric aciduria (d and l form)', '4-hydroxybutyric aciduria/succinic semialdehyde dehydrogenase deficiency', 'glutamate metabolism', 'homocarnosinosis', 'hyperinsulinism-hyperammonemia syndrome', 'succinic semialdehyde dehydrogenase deficiency']	['"Alzheimer\'s disease"', ' "Hepatic encephalopathy"', ' "Gaba-transaminase deficiency"', ' "Tuberculous meningitis"', ' "Meningitis"', ' "Epilepsy"', ' "Febrile seizures"', ' "Pyridoxine-dependent epilepsy"', ' "Hyperekplexia"', ' "Irritable bowel syndrome"', ' "Colorectal cancer"', ' "Crohn\'s disease"', ' "Ulcerative colitis"', ' "Perillyl alcohol administration for cancer treatment"', ' "Pan…	['KEGG_NEUROACTIVE_LIGAND_RECEPTOR_INTERACTION']
1719	HMDB0000538	Adenosine triphosphate	LPAR6	"gpcr"	StitchMetaboliteReceptor	["Cytoplasm", "Endoplasmic reticulum", "Extracellular", "Mitochondria", "Nucleus", "Peroxisome"]	["Blood", "Cellular Cytoplasm", "Cerebrospinal Fluid (CSF)", "Saliva"]	["Adipose Tissue", "Bladder", "Fibroblasts", "Intestine", "Kidney", "Neuron", "Pancreas", "Platelet", "Skeletal Muscle"]	["2-Hydroxyglutric Aciduria (D And L Form)", "2-ketoglutarate dehydrogenase complex deficiency", "2-Methyl-3-Hydroxybutryl CoA Dehydrogenase Deficiency", "27-Hydroxylase Deficiency", "3-Hydroxy-3-Methylglutaryl-CoA Lyase Deficiency", "3-hydroxyisobutyric acid dehydrogenase deficiency", "3-hydroxyisobutyric aciduria", "3-Methylcrotonyl Coa Carboxylase Deficiency Type I", "3-Methylglutaconic Acidur…	["Rachialgia", "Subarachnoid hemorrhage", "Epilepsy", "Stroke", "Neuroinfection"]	"activation"	900	0	0	0	900	Adenosine triphosphate_LPAR6		2.32771	21.5354	1.52703	0.145425	0.331075	-5.66779	1.23813	9.2088	5.69279	8.72916e-06	0.000101504	3.37005	3.60991	['2-hydroxyglutric aciduria (d and l form)', '2-ketoglutarate dehydrogenase complex deficiency', '2-methyl-3-hydroxybutryl coa dehydrogenase deficiency', '27-hydroxylase deficiency', '3-hydroxy-3-methylglutaryl-coa lyase deficiency', '3-hydroxyisobutyric acid dehydrogenase deficiency', '3-hydroxyisobutyric aciduria', '3-methylcrotonyl coa carboxylase deficiency type i', '3-methylglutaconic acidur…	['"Rachialgia"', ' "Subarachnoid hemorrhage"', ' "Epilepsy"', ' "Stroke"', ' "Neuroinfection"]']	['KEGG_NEUROACTIVE_LIGAND_RECEPTOR_INTERACTION']
2681	HMDB0000538	Adenosine triphosphate	P2RY8	"gpcr"	StitchMetaboliteReceptor	["Cytoplasm", "Endoplasmic reticulum", "Extracellular", "Mitochondria", "Nucleus", "Peroxisome"]	["Blood", "Cellular Cytoplasm", "Cerebrospinal Fluid (CSF)", "Saliva"]	["Adipose Tissue", "Bladder", "Fibroblasts", "Intestine", "Kidney", "Neuron", "Pancreas", "Platelet", "Skeletal Muscle"]	["2-Hydroxyglutric Aciduria (D And L Form)", "2-ketoglutarate dehydrogenase complex deficiency", "2-Methyl-3-Hydroxybutryl CoA Dehydrogenase Deficiency", "27-Hydroxylase Deficiency", "3-Hydroxy-3-Methylglutaryl-CoA Lyase Deficiency", "3-hydroxyisobutyric acid dehydrogenase deficiency", "3-hydroxyisobutyric aciduria", "3-Methylcrotonyl Coa Carboxylase Deficiency Type I", "3-Methylglutaconic Acidur…	["Rachialgia", "Subarachnoid hemorrhage", "Epilepsy", "Stroke", "Neuroinfection"]	"activation"	800	0	0	0	800	Adenosine triphosphate_P2RY8		2.32771	21.5354	1.52703	0.145425	0.331075	-5.66779	1.36153	7.9849	5.64374	9.82931e-06	0.00011066	3.25165	3.58539	['2-hydroxyglutric aciduria (d and l form)', '2-ketoglutarate dehydrogenase complex deficiency', '2-methyl-3-hydroxybutryl coa dehydrogenase deficiency', '27-hydroxylase deficiency', '3-hydroxy-3-methylglutaryl-coa lyase deficiency', '3-hydroxyisobutyric acid dehydrogenase deficiency', '3-hydroxyisobutyric aciduria', '3-methylcrotonyl coa carboxylase deficiency type i', '3-methylglutaconic acidur…	['"Rachialgia"', ' "Subarachnoid hemorrhage"', ' "Epilepsy"', ' "Stroke"', ' "Neuroinfection"]']	['KEGG_NEUROACTIVE_LIGAND_RECEPTOR_INTERACTION']
611	HMDB0000895	Acetylcholine	HTR1F	"gpcr"	StitchMetaboliteReceptor	["Cytoplasm", "Extracellular", "Nucleus"]	["Cerebrospinal Fluid (CSF)", "Saliva"]	["Adipose Tissue", "Adrenal Medulla", "Bladder", "Brain", "Epidermis", "Fibroblasts", "Intestine", "Kidney", "Lung", "Neuron", "Pancreas", "Placenta", "Platelet", "Prostate", "Skeletal Muscle", "Spleen", "Testis"]	["Betazole Action Pathway", "Cimetidine Action Pathway", "Esomeprazole Action Pathway", "Famotidine Action Pathway", "Gastric Acid Production", "Lafutidine H2-Antihistamine Action", "Lansoprazole Action Pathway", "Metiamide Action Pathway", "Nizatidine Action Pathway", "Omeprazole Action Pathway", "Pantoprazole Action Pathway", "Phospholipid Biosynthesis", "Pirenzepine Action Pathway", "Rabeprazo…	["Alzheimer's disease", "Multi-infarct dementia"]	"activation"	932	0	0	346	900	Acetylcholine_HTR1F		0.0353775	28.5366	0.0570322	0.955157	0.962607	-6.84223	1.28959	6.75434	7.00063	4.06296e-07	1.0981e-05	6.43648	3.52883	['betazole action pathway', 'cimetidine action pathway', 'esomeprazole action pathway', 'famotidine action pathway', 'gastric acid production', 'lafutidine h2-antihistamine action', 'lansoprazole action pathway', 'metiamide action pathway', 'nizatidine action pathway', 'omeprazole action pathway', 'pantoprazole action pathway', 'phospholipid biosynthesis', 'pirenzepine action pathway', 'rabeprazo…	['"Alzheimer\'s disease"', ' "Multi-infarct dementia"]']	['KEGG_NEUROACTIVE_LIGAND_RECEPTOR_INTERACTION']
2599	HMDB0000538	Adenosine triphosphate	P2RY1	"gpcr"	StitchMetaboliteReceptor	["Cytoplasm", "Endoplasmic reticulum", "Extracellular", "Mitochondria", "Nucleus", "Peroxisome"]	["Blood", "Cellular Cytoplasm", "Cerebrospinal Fluid (CSF)", "Saliva"]	["Adipose Tissue", "Bladder", "Fibroblasts", "Intestine", "Kidney", "Neuron", "Pancreas", "Platelet", "Skeletal Muscle"]	["2-Hydroxyglutric Aciduria (D And L Form)", "2-ketoglutarate dehydrogenase complex deficiency", "2-Methyl-3-Hydroxybutryl CoA Dehydrogenase Deficiency", "27-Hydroxylase Deficiency", "3-Hydroxy-3-Methylglutaryl-CoA Lyase Deficiency", "3-hydroxyisobutyric acid dehydrogenase deficiency", "3-hydroxyisobutyric aciduria", "3-Methylcrotonyl Coa Carboxylase Deficiency Type I", "3-Methylglutaconic Acidur…	["Rachialgia", "Subarachnoid hemorrhage", "Epilepsy", "Stroke", "Neuroinfection"]	"activation"	999	821	0	991	900	Adenosine triphosphate_P2RY1		2.32771	21.5354	1.52703	0.145425	0.331075	-5.66779	1.16739	6.99988	5.48608	1.44158e-05	0.000143679	2.86989	3.50656	['2-hydroxyglutric aciduria (d and l form)', '2-ketoglutarate dehydrogenase complex deficiency', '2-methyl-3-hydroxybutryl coa dehydrogenase deficiency', '27-hydroxylase deficiency', '3-hydroxy-3-methylglutaryl-coa lyase deficiency', '3-hydroxyisobutyric acid dehydrogenase deficiency', '3-hydroxyisobutyric aciduria', '3-methylcrotonyl coa carboxylase deficiency type i', '3-methylglutaconic acidur…	['"Rachialgia"', ' "Subarachnoid hemorrhage"', ' "Epilepsy"', ' "Stroke"', ' "Neuroinfection"]']	['KEGG_NEUROACTIVE_LIGAND_RECEPTOR_INTERACTION']
2089	HMDB0000538	Adenosine triphosphate	TLR3	"catalytic_receptor"	StitchMetaboliteReceptor	["Cytoplasm", "Endoplasmic reticulum", "Extracellular", "Mitochondria", "Nucleus", "Peroxisome"]	["Blood", "Cellular Cytoplasm", "Cerebrospinal Fluid (CSF)", "Saliva"]	["Adipose Tissue", "Bladder", "Fibroblasts", "Intestine", "Kidney", "Neuron", "Pancreas", "Platelet", "Skeletal Muscle"]	["2-Hydroxyglutric Aciduria (D And L Form)", "2-ketoglutarate dehydrogenase complex deficiency", "2-Methyl-3-Hydroxybutryl CoA Dehydrogenase Deficiency", "27-Hydroxylase Deficiency", "3-Hydroxy-3-Methylglutaryl-CoA Lyase Deficiency", "3-hydroxyisobutyric acid dehydrogenase deficiency", "3-hydroxyisobutyric aciduria", "3-Methylcrotonyl Coa Carboxylase Deficiency Type I", "3-Methylglutaconic Acidur…	["Rachialgia", "Subarachnoid hemorrhage", "Epilepsy", "Stroke", "Neuroinfection"]	"activation"	948	413	0	174	900	Adenosine triphosphate_TLR3		2.32771	21.5354	1.52703	0.145425	0.331075	-5.66779	2.04018	9.0152	5.4692	1.50212e-05	0.000147602	2.82889	3.49812	['2-hydroxyglutric aciduria (d and l form)', '2-ketoglutarate dehydrogenase complex deficiency', '2-methyl-3-hydroxybutryl coa dehydrogenase deficiency', '27-hydroxylase deficiency', '3-hydroxy-3-methylglutaryl-coa lyase deficiency', '3-hydroxyisobutyric acid dehydrogenase deficiency', '3-hydroxyisobutyric aciduria', '3-methylcrotonyl coa carboxylase deficiency type i', '3-methylglutaconic acidur…	['"Rachialgia"', ' "Subarachnoid hemorrhage"', ' "Epilepsy"', ' "Stroke"', ' "Neuroinfection"]']	['KEGG_TOLL_LIKE_RECEPTOR_SIGNALING_PATHWAY']
3187	HMDB0000148	L-Glutamic acid	GRIK3	"lgic"	StitchMetaboliteReceptor	["Endoplasmic reticulum", "Extracellular", "Lysosome", "Mitochondria"]	["Blood", "Cellular Cytoplasm", "Cerebrospinal Fluid (CSF)", "Feces", "Saliva", "Sweat", "Urine"]	["Adipose Tissue", "Adrenal Medulla", "Epidermis", "Fibroblasts", "Intestine", "Kidney", "Neuron", "Pancreas", "Placenta", "Platelet", "Prostate", "Skeletal Muscle", "Spleen"]	["2-aminoadipic 2-oxoadipic aciduria", "2-Hydroxyglutric Aciduria (D And L Form)", "2-Methyl-3-Hydroxybutryl CoA Dehydrogenase Deficiency", "3-Hydroxy-3-Methylglutaryl-CoA Lyase Deficiency", "3-hydroxyisobutyric acid dehydrogenase deficiency", "3-hydroxyisobutyric aciduria", "3-Methylcrotonyl Coa Carboxylase Deficiency Type I", "3-Methylglutaconic Aciduria Type I", "3-Methylglutaconic Aciduria Ty…	["Epilepsy", "Schizophrenia", "Alzheimer's disease", "Heart failure", "Stomach cancer", "N-acetylglutamate synthetase deficiency", "Dicarboxylic aminoaciduria", "Lipoyltransferase 1 Deficiency", "Anoxia", "Leukemia", "Rett syndrome", "Irritable bowel syndrome", "Colorectal cancer", "Autism", "Crohn's disease", "Ulcerative colitis", "Obesity", "Diverticular disease", "Sepsis", "Perillyl alcohol ad…	"activation"	964	607	0	141	900	L-Glutamic acid_GRIK3		0.28847	31.3331	0.949716	0.355017	0.584412	-6.38454	2.50632	7.37723	6.02377	3.94339e-06	5.6049e-05	4.16337	3.48674	['2-aminoadipic 2-oxoadipic aciduria', '2-hydroxyglutric aciduria (d and l form)', '2-methyl-3-hydroxybutryl coa dehydrogenase deficiency', '3-hydroxy-3-methylglutaryl-coa lyase deficiency', '3-hydroxyisobutyric acid dehydrogenase deficiency', '3-hydroxyisobutyric aciduria', '3-methylcrotonyl coa carboxylase deficiency type i', '3-methylglutaconic aciduria type i', '3-methylglutaconic aciduria ty…	['"Epilepsy"', ' "Schizophrenia"', ' "Alzheimer\'s disease"', ' "Heart failure"', ' "Stomach cancer"', ' "N-acetylglutamate synthetase deficiency"', ' "Dicarboxylic aminoaciduria"', ' "Lipoyltransferase 1 Deficiency"', ' "Anoxia"', ' "Leukemia"', ' "Rett syndrome"', ' "Irritable bowel syndrome"', ' "Colorectal cancer"', ' "Autism"', ' "Crohn\'s disease"', ' "Ulcerative colitis"', ' "Obesity"', ' …	['KEGG_NEUROACTIVE_LIGAND_RECEPTOR_INTERACTION']
1738	HMDB0000131	Glycerol	IFNLR1	"catalytic_receptor"	StitchMetaboliteReceptor	["Extracellular", "Mitochondria"]	["Blood", "Cerebrospinal Fluid (CSF)", "Feces", "Saliva", "Sweat", "Urine"]	["Adipose Tissue", "Bladder", "Brain", "Epidermis", "Kidney", "Liver", "Neuron", "Pancreas", "Placenta", "Prostate", "Skeletal Muscle", "Spleen", "Testis", "Thyroid Gland"]	["D-glyceric acidura", "Familial lipoprotein lipase deficiency", "Galactose Metabolism", "Galactosemia", "Glycerol Kinase Deficiency", "Glycerolipid Metabolism"]	["Glycerol kinase deficiency", "Diabetes mellitus type 2", "Schizophrenia", "Early preeclampsia", "Pregnancy", "Late-onset preeclampsia", "Crohn's disease", "Ulcerative colitis", "Irritable bowel syndrome", "Colorectal cancer", "Eosinophilic esophagitis"]	"binding"	800	800	0	0	0	Glycerol_IFNLR1	Glycerolipid metabolism	-0.696201	25.661	-1.92812	0.0700027	0.208064	-5.08303	-0.834852	7.82209	-5.03958	4.31018e-05	0.000328152	1.78027	-3.48385	['d-glyceric acidura', 'familial lipoprotein lipase deficiency', 'galactose metabolism', 'galactosemia', 'glycerol kinase deficiency', 'glycerolipid metabolism']	['"Glycerol kinase deficiency"', ' "Diabetes mellitus type 2"', ' "Schizophrenia"', ' "Early preeclampsia"', ' "Pregnancy"', ' "Late-onset preeclampsia"', ' "Crohn\'s disease"', ' "Ulcerative colitis"', ' "Irritable bowel syndrome"', ' "Colorectal cancer"', ' "Eosinophilic esophagitis"]']	['KEGG_CYTOKINE_CYTOKINE_RECEPTOR_INTERACTION', 'KEGG_JAK_STAT_SIGNALING_PATHWAY']
1619	HMDB0000123	Glycine	NTSR1	"gpcr"	StitchMetaboliteReceptor	["Extracellular", "Lysosome", "Mitochondria", "Peroxisome"]	["Bile", "Blood", "Cerebrospinal Fluid (CSF)", "Feces", "Saliva", "Sweat", "Urine"]	["Bladder", "Brain", "Epidermis", "Fibroblasts", "Intestine", "Kidney", "Neuron", "Pancreas", "Placenta", "Platelet", "Prostate", "Spleen", "Thyroid Gland"]	["2-Hydroxyglutric Aciduria (D And L Form)", "27-Hydroxylase Deficiency", "3-Phosphoglycerate dehydrogenase deficiency", "4-Hydroxybutyric Aciduria/Succinic Semialdehyde Dehydrogenase Deficiency", "5-oxoprolinase deficiency", "5-Oxoprolinuria", "Acute Intermittent Porphyria", "Adenine phosphoribosyltransferase deficiency (APRT)", "Adenosine Deaminase Deficiency", "Adenylosuccinate Lyase Deficienc…	["D-Glyceric acidemia", "Refractory localization-related epilepsy", "Juvenile myoclonic epilepsy", "Alzheimer's disease", "D-Glyceric acidura", "Early preeclampsia", "Pregnancy", "Late-onset preeclampsia", "3-Methyl-crotonyl-glycinuria", "Sarcosinemia", "N-acetylglutamate synthetase deficiency", "Histidinemia", "Obesity", "Neu-Laxova Syndrome 1", "Hyperglycinemia", " lactic acidosis", " and seizu…	"binding"	742	742	0	0	0	Glycine_NTSR1	Glycine, serine and threonine metabolism	-0.045691	26.0624	-0.198331	0.845041	0.932159	-6.8234	-1.70591	7.71047	-6.74973	7.20302e-07	1.66907e-05	5.86347	-3.47403	['2-hydroxyglutric aciduria (d and l form)', '27-hydroxylase deficiency', '3-phosphoglycerate dehydrogenase deficiency', '4-hydroxybutyric aciduria/succinic semialdehyde dehydrogenase deficiency', '5-oxoprolinase deficiency', '5-oxoprolinuria', 'acute intermittent porphyria', 'adenine phosphoribosyltransferase deficiency (aprt)', 'adenosine deaminase deficiency', 'adenylosuccinate lyase deficienc…	['"D-Glyceric acidemia"', ' "Refractory localization-related epilepsy"', ' "Juvenile myoclonic epilepsy"', ' "Alzheimer\'s disease"', ' "D-Glyceric acidura"', ' "Early preeclampsia"', ' "Pregnancy"', ' "Late-onset preeclampsia"', ' "3-Methyl-crotonyl-glycinuria"', ' "Sarcosinemia"', ' "N-acetylglutamate synthetase deficiency"', ' "Histidinemia"', ' "Obesity"', ' "Neu-Laxova Syndrome 1"', ' "Hyper…	['KEGG_CALCIUM_SIGNALING_PATHWAY', 'KEGG_NEUROACTIVE_LIGAND_RECEPTOR_INTERACTION']
1105	HMDB0000538	Adenosine triphosphate	IFNGR1	"catalytic_receptor"	StitchMetaboliteReceptor	["Cytoplasm", "Endoplasmic reticulum", "Extracellular", "Mitochondria", "Nucleus", "Peroxisome"]	["Blood", "Cellular Cytoplasm", "Cerebrospinal Fluid (CSF)", "Saliva"]	["Adipose Tissue", "Bladder", "Fibroblasts", "Intestine", "Kidney", "Neuron", "Pancreas", "Platelet", "Skeletal Muscle"]	["2-Hydroxyglutric Aciduria (D And L Form)", "2-ketoglutarate dehydrogenase complex deficiency", "2-Methyl-3-Hydroxybutryl CoA Dehydrogenase Deficiency", "27-Hydroxylase Deficiency", "3-Hydroxy-3-Methylglutaryl-CoA Lyase Deficiency", "3-hydroxyisobutyric acid dehydrogenase deficiency", "3-hydroxyisobutyric aciduria", "3-Methylcrotonyl Coa Carboxylase Deficiency Type I", "3-Methylglutaconic Acidur…	["Rachialgia", "Subarachnoid hemorrhage", "Epilepsy", "Stroke", "Neuroinfection"]	"inhibition"	900	0	0	0	900	Adenosine triphosphate_IFNGR1		2.32771	21.5354	1.52703	0.145425	0.331075	-5.66779	1.02512	9.91659	5.39769	1.78851e-05	0.000168028	2.65507	3.46236	['2-hydroxyglutric aciduria (d and l form)', '2-ketoglutarate dehydrogenase complex deficiency', '2-methyl-3-hydroxybutryl coa dehydrogenase deficiency', '27-hydroxylase deficiency', '3-hydroxy-3-methylglutaryl-coa lyase deficiency', '3-hydroxyisobutyric acid dehydrogenase deficiency', '3-hydroxyisobutyric aciduria', '3-methylcrotonyl coa carboxylase deficiency type i', '3-methylglutaconic acidur…	['"Rachialgia"', ' "Subarachnoid hemorrhage"', ' "Epilepsy"', ' "Stroke"', ' "Neuroinfection"]']	['KEGG_CYTOKINE_CYTOKINE_RECEPTOR_INTERACTION', 'KEGG_JAK_STAT_SIGNALING_PATHWAY', 'KEGG_LEISHMANIA_INFECTION', 'KEGG_NATURAL_KILLER_CELL_MEDIATED_CYTOTOXICITY']
3193	HMDB0000220	Palmitic acid	GCGR	"gpcr"	StitchMetaboliteReceptor	["Cytoplasm", "Endoplasmic reticulum", "Extracellular", "Membrane", "Peroxisome"]	["Blood", "Cerebrospinal Fluid (CSF)", "Feces", "Saliva", "Sweat", "Urine"]	["Adipose Tissue", "Bladder", "Epidermis", "Fibroblasts", "Kidney", "Placenta", "Platelet", "Prostate", "Skeletal Muscle"]	["27-Hydroxylase Deficiency", "Alendronate Action Pathway", "Atorvastatin Action Pathway", "Carnitine palmitoyl transferase deficiency (I)", "Carnitine palmitoyl transferase deficiency (II)", "Cerebrotendinous Xanthomatosis (CTX)", "Cerivastatin Action Pathway", "Cholesteryl ester storage disease", "Congenital Bile Acid Synthesis Defect Type II", "Congenital Bile Acid Synthesis Defect Type III", …	["Perillyl alcohol administration for cancer treatment", "Colorectal cancer", "Schizophrenia", "Inflammatory bowel disease", "Eosinophilic esophagitis"]	"inhibition"	927	0	0	300	900	Palmitic acid_GCGR	Long chain fatty acid	-0.0282969	28.1794	-0.0594388	0.953267	0.962607	-6.84208	-3.23837	8.13244	-6.82991	5.99327e-07	1.46204e-05	6.04745	-3.44468	['27-hydroxylase deficiency', 'alendronate action pathway', 'atorvastatin action pathway', 'carnitine palmitoyl transferase deficiency (i)', 'carnitine palmitoyl transferase deficiency (ii)', 'cerebrotendinous xanthomatosis (ctx)', 'cerivastatin action pathway', 'cholesteryl ester storage disease', 'congenital bile acid synthesis defect type ii', 'congenital bile acid synthesis defect type iii', …	['"Perillyl alcohol administration for cancer treatment"', ' "Colorectal cancer"', ' "Schizophrenia"', ' "Inflammatory bowel disease"', ' "Eosinophilic esophagitis"]']	['KEGG_NEUROACTIVE_LIGAND_RECEPTOR_INTERACTION']
3589	HMDB0000148	L-Glutamic acid	SLC1A3	"transporter"	StitchMetaboliteReceptor	["Endoplasmic reticulum", "Extracellular", "Lysosome", "Mitochondria"]	["Blood", "Cellular Cytoplasm", "Cerebrospinal Fluid (CSF)", "Feces", "Saliva", "Sweat", "Urine"]	["Adipose Tissue", "Adrenal Medulla", "Epidermis", "Fibroblasts", "Intestine", "Kidney", "Neuron", "Pancreas", "Placenta", "Platelet", "Prostate", "Skeletal Muscle", "Spleen"]	["2-aminoadipic 2-oxoadipic aciduria", "2-Hydroxyglutric Aciduria (D And L Form)", "2-Methyl-3-Hydroxybutryl CoA Dehydrogenase Deficiency", "3-Hydroxy-3-Methylglutaryl-CoA Lyase Deficiency", "3-hydroxyisobutyric acid dehydrogenase deficiency", "3-hydroxyisobutyric aciduria", "3-Methylcrotonyl Coa Carboxylase Deficiency Type I", "3-Methylglutaconic Aciduria Type I", "3-Methylglutaconic Aciduria Ty…	["Epilepsy", "Schizophrenia", "Alzheimer's disease", "Heart failure", "Stomach cancer", "N-acetylglutamate synthetase deficiency", "Dicarboxylic aminoaciduria", "Lipoyltransferase 1 Deficiency", "Anoxia", "Leukemia", "Rett syndrome", "Irritable bowel syndrome", "Colorectal cancer", "Autism", "Crohn's disease", "Ulcerative colitis", "Obesity", "Diverticular disease", "Sepsis", "Perillyl alcohol ad…	"inhibition"	992	90	0	917	900	L-Glutamic acid_SLC1A3		0.28847	31.3331	0.949716	0.355017	0.584412	-6.38454	2.21522	8.1457	5.93024	4.93053e-06	6.64648e-05	3.94022	3.43998	['2-aminoadipic 2-oxoadipic aciduria', '2-hydroxyglutric aciduria (d and l form)', '2-methyl-3-hydroxybutryl coa dehydrogenase deficiency', '3-hydroxy-3-methylglutaryl-coa lyase deficiency', '3-hydroxyisobutyric acid dehydrogenase deficiency', '3-hydroxyisobutyric aciduria', '3-methylcrotonyl coa carboxylase deficiency type i', '3-methylglutaconic aciduria type i', '3-methylglutaconic aciduria ty…	['"Epilepsy"', ' "Schizophrenia"', ' "Alzheimer\'s disease"', ' "Heart failure"', ' "Stomach cancer"', ' "N-acetylglutamate synthetase deficiency"', ' "Dicarboxylic aminoaciduria"', ' "Lipoyltransferase 1 Deficiency"', ' "Anoxia"', ' "Leukemia"', ' "Rett syndrome"', ' "Irritable bowel syndrome"', ' "Colorectal cancer"', ' "Autism"', ' "Crohn\'s disease"', ' "Ulcerative colitis"', ' "Obesity"', ' …
3223	HMDB0000131	Glycerol	NTRK1	"catalytic_receptor"	StitchMetaboliteReceptor	["Extracellular", "Mitochondria"]	["Blood", "Cerebrospinal Fluid (CSF)", "Feces", "Saliva", "Sweat", "Urine"]	["Adipose Tissue", "Bladder", "Brain", "Epidermis", "Kidney", "Liver", "Neuron", "Pancreas", "Placenta", "Prostate", "Skeletal Muscle", "Spleen", "Testis", "Thyroid Gland"]	["D-glyceric acidura", "Familial lipoprotein lipase deficiency", "Galactose Metabolism", "Galactosemia", "Glycerol Kinase Deficiency", "Glycerolipid Metabolism"]	["Glycerol kinase deficiency", "Diabetes mellitus type 2", "Schizophrenia", "Early preeclampsia", "Pregnancy", "Late-onset preeclampsia", "Crohn's disease", "Ulcerative colitis", "Irritable bowel syndrome", "Colorectal cancer", "Eosinophilic esophagitis"]	"binding"	829	800	0	173	0	Glycerol_NTRK1	Glycerolipid metabolism	-0.696201	25.661	-1.92812	0.0700027	0.208064	-5.08303	-1.06745	6.7201	-4.91422	5.87532e-05	0.00041275	1.47281	-3.42117	['d-glyceric acidura', 'familial lipoprotein lipase deficiency', 'galactose metabolism', 'galactosemia', 'glycerol kinase deficiency', 'glycerolipid metabolism']	['"Glycerol kinase deficiency"', ' "Diabetes mellitus type 2"', ' "Schizophrenia"', ' "Early preeclampsia"', ' "Pregnancy"', ' "Late-onset preeclampsia"', ' "Crohn\'s disease"', ' "Ulcerative colitis"', ' "Irritable bowel syndrome"', ' "Colorectal cancer"', ' "Eosinophilic esophagitis"]']	['KEGG_APOPTOSIS', 'KEGG_ENDOCYTOSIS', 'KEGG_MAPK_SIGNALING_PATHWAY', 'KEGG_NEUROTROPHIN_SIGNALING_PATHWAY', 'KEGG_PATHWAYS_IN_CANCER', 'KEGG_THYROID_CANCER']
1615	HMDB0000220	Palmitic acid	NTSR1	"gpcr"	StitchMetaboliteReceptor	["Cytoplasm", "Endoplasmic reticulum", "Extracellular", "Membrane", "Peroxisome"]	["Blood", "Cerebrospinal Fluid (CSF)", "Feces", "Saliva", "Sweat", "Urine"]	["Adipose Tissue", "Bladder", "Epidermis", "Fibroblasts", "Kidney", "Placenta", "Platelet", "Prostate", "Skeletal Muscle"]	["27-Hydroxylase Deficiency", "Alendronate Action Pathway", "Atorvastatin Action Pathway", "Carnitine palmitoyl transferase deficiency (I)", "Carnitine palmitoyl transferase deficiency (II)", "Cerebrotendinous Xanthomatosis (CTX)", "Cerivastatin Action Pathway", "Cholesteryl ester storage disease", "Congenital Bile Acid Synthesis Defect Type II", "Congenital Bile Acid Synthesis Defect Type III", …	["Perillyl alcohol administration for cancer treatment", "Colorectal cancer", "Schizophrenia", "Inflammatory bowel disease", "Eosinophilic esophagitis"]	"activation"	945	322	0	236	900	Palmitic acid_NTSR1	Long chain fatty acid	-0.0282969	28.1794	-0.0594388	0.953267	0.962607	-6.84208	-1.70591	7.71047	-6.74973	7.20302e-07	1.66907e-05	5.86347	-3.40458	['27-hydroxylase deficiency', 'alendronate action pathway', 'atorvastatin action pathway', 'carnitine palmitoyl transferase deficiency (i)', 'carnitine palmitoyl transferase deficiency (ii)', 'cerebrotendinous xanthomatosis (ctx)', 'cerivastatin action pathway', 'cholesteryl ester storage disease', 'congenital bile acid synthesis defect type ii', 'congenital bile acid synthesis defect type iii', …	['"Perillyl alcohol administration for cancer treatment"', ' "Colorectal cancer"', ' "Schizophrenia"', ' "Inflammatory bowel disease"', ' "Eosinophilic esophagitis"]']	['KEGG_CALCIUM_SIGNALING_PATHWAY', 'KEGG_NEUROACTIVE_LIGAND_RECEPTOR_INTERACTION']
998	HMDB0000131	Glycerol	NPR1	"catalytic_receptor"	StitchMetaboliteReceptor	["Extracellular", "Mitochondria"]	["Blood", "Cerebrospinal Fluid (CSF)", "Feces", "Saliva", "Sweat", "Urine"]	["Adipose Tissue", "Bladder", "Brain", "Epidermis", "Kidney", "Liver", "Neuron", "Pancreas", "Placenta", "Prostate", "Skeletal Muscle", "Spleen", "Testis", "Thyroid Gland"]	["D-glyceric acidura", "Familial lipoprotein lipase deficiency", "Galactose Metabolism", "Galactosemia", "Glycerol Kinase Deficiency", "Glycerolipid Metabolism"]	["Glycerol kinase deficiency", "Diabetes mellitus type 2", "Schizophrenia", "Early preeclampsia", "Pregnancy", "Late-onset preeclampsia", "Crohn's disease", "Ulcerative colitis", "Irritable bowel syndrome", "Colorectal cancer", "Eosinophilic esophagitis"]	"binding"	517	517	0	0	0	Glycerol_NPR1	Glycerolipid metabolism	-0.696201	25.661	-1.92812	0.0700027	0.208064	-5.08303	-1.43813	10.0082	-4.85112	6.86887e-05	0.000464312	1.31789	-3.38962	['d-glyceric acidura', 'familial lipoprotein lipase deficiency', 'galactose metabolism', 'galactosemia', 'glycerol kinase deficiency', 'glycerolipid metabolism']	['"Glycerol kinase deficiency"', ' "Diabetes mellitus type 2"', ' "Schizophrenia"', ' "Early preeclampsia"', ' "Pregnancy"', ' "Late-onset preeclampsia"', ' "Crohn\'s disease"', ' "Ulcerative colitis"', ' "Irritable bowel syndrome"', ' "Colorectal cancer"', ' "Eosinophilic esophagitis"]']	['KEGG_PURINE_METABOLISM', 'KEGG_VASCULAR_SMOOTH_MUSCLE_CONTRACTION']
3391	HMDB0001341	ADP	IFNGR2	"catalytic_receptor"	StitchMetaboliteReceptor	["Cytoplasm", "Endoplasmic reticulum", "Extracellular", "Mitochondria", "Nucleus", "Peroxisome"]	["Blood", "Cellular Cytoplasm", "Cerebrospinal Fluid (CSF)", "Saliva", "Urine"]	["All Tissues"]	["2-Hydroxyglutric Aciduria (D And L Form)", "2-ketoglutarate dehydrogenase complex deficiency", "2-Methyl-3-Hydroxybutryl CoA Dehydrogenase Deficiency", "27-Hydroxylase Deficiency", "3-Hydroxy-3-Methylglutaryl-CoA Lyase Deficiency", "3-hydroxyisobutyric acid dehydrogenase deficiency", "3-hydroxyisobutyric aciduria", "3-Methylcrotonyl Coa Carboxylase Deficiency Type I", "3-Methylglutaconic Acidur…	["Rachialgia", "Subarachnoid hemorrhage", "Epilepsy", "Stroke", "Neuroinfection", "Eosinophilic esophagitis"]	"inhibition"	900	0	0	0	900	ADP_IFNGR2		0.224202	24.7369	0.414343	0.68359	0.844689	-6.75469	0.955803	9.41059	6.35268	1.81135e-06	3.1897e-05	4.94098	3.38351	['2-hydroxyglutric aciduria (d and l form)', '2-ketoglutarate dehydrogenase complex deficiency', '2-methyl-3-hydroxybutryl coa dehydrogenase deficiency', '27-hydroxylase deficiency', '3-hydroxy-3-methylglutaryl-coa lyase deficiency', '3-hydroxyisobutyric acid dehydrogenase deficiency', '3-hydroxyisobutyric aciduria', '3-methylcrotonyl coa carboxylase deficiency type i', '3-methylglutaconic acidur…	['"Rachialgia"', ' "Subarachnoid hemorrhage"', ' "Epilepsy"', ' "Stroke"', ' "Neuroinfection"', ' "Eosinophilic esophagitis"]']	['KEGG_CYTOKINE_CYTOKINE_RECEPTOR_INTERACTION', 'KEGG_JAK_STAT_SIGNALING_PATHWAY', 'KEGG_LEISHMANIA_INFECTION', 'KEGG_NATURAL_KILLER_CELL_MEDIATED_CYTOTOXICITY']
2589	HMDB0000125	Glutathione	ITGB7	"catalytic_receptor"	StitchMetaboliteReceptor	["Cytoplasm", "Endoplasmic reticulum", "Extracellular", "Mitochondria"]	["Blood", "Cellular Cytoplasm", "Cerebrospinal Fluid (CSF)", "Saliva", "Urine"]	["All Tissues", "Placenta"]	["2-Hydroxyglutric Aciduria (D And L Form)", "4-Hydroxybutyric Aciduria/Succinic Semialdehyde Dehydrogenase Deficiency", "5-oxoprolinase deficiency", "5-Oxoprolinuria", "Acetaminophen Action Pathway", "Acetaminophen Metabolism Pathway", "Acetylsalicylic Acid Action Pathway", "Antipyrine Action Pathway", "Antrafenine Action Pathway", "Arachidonic Acid Metabolism", "Bromfenac Action Pathway", "Carp…	["Canavan disease", "Schizophrenia", "Gamma-glutamyl transpeptidase deficiency", "Traumatic brain injury", "Multiple sclerosis"]	"binding"	800	800	0	0	0	Glutathione_ITGB7	Glutathione metabolism	1.77531	28.5665	4.81315	0.000144835	0.00337543	0.849077	0.311116	8.03585	1.90311	0.0697035	0.121734	-5.29034	3.35813	['2-hydroxyglutric aciduria (d and l form)', '4-hydroxybutyric aciduria/succinic semialdehyde dehydrogenase deficiency', '5-oxoprolinase deficiency', '5-oxoprolinuria', 'acetaminophen action pathway', 'acetaminophen metabolism pathway', 'acetylsalicylic acid action pathway', 'antipyrine action pathway', 'antrafenine action pathway', 'arachidonic acid metabolism', 'bromfenac action pathway', 'carp…	['"Canavan disease"', ' "Schizophrenia"', ' "Gamma-glutamyl transpeptidase deficiency"', ' "Traumatic brain injury"', ' "Multiple sclerosis"]']	['KEGG_ARRHYTHMOGENIC_RIGHT_VENTRICULAR_CARDIOMYOPATHY_ARVC', 'KEGG_CELL_ADHESION_MOLECULES_CAMS', 'KEGG_DILATED_CARDIOMYOPATHY', 'KEGG_ECM_RECEPTOR_INTERACTION', 'KEGG_FOCAL_ADHESION', 'KEGG_HYPERTROPHIC_CARDIOMYOPATHY_HCM', 'KEGG_INTESTINAL_IMMUNE_NETWORK_FOR_IGA_PRODUCTION', 'KEGG_REGULATION_OF_ACTIN_CYTOSKELETON']
1611	HMDB0000895	Acetylcholine	NTSR1	"gpcr"	StitchMetaboliteReceptor	["Cytoplasm", "Extracellular", "Nucleus"]	["Cerebrospinal Fluid (CSF)", "Saliva"]	["Adipose Tissue", "Adrenal Medulla", "Bladder", "Brain", "Epidermis", "Fibroblasts", "Intestine", "Kidney", "Lung", "Neuron", "Pancreas", "Placenta", "Platelet", "Prostate", "Skeletal Muscle", "Spleen", "Testis"]	["Betazole Action Pathway", "Cimetidine Action Pathway", "Esomeprazole Action Pathway", "Famotidine Action Pathway", "Gastric Acid Production", "Lafutidine H2-Antihistamine Action", "Lansoprazole Action Pathway", "Metiamide Action Pathway", "Nizatidine Action Pathway", "Omeprazole Action Pathway", "Pantoprazole Action Pathway", "Phospholipid Biosynthesis", "Pirenzepine Action Pathway", "Rabeprazo…	["Alzheimer's disease", "Multi-infarct dementia"]	"activation"	921	0	0	236	900	Acetylcholine_NTSR1		0.0353775	28.5366	0.0570322	0.955157	0.962607	-6.84223	-1.70591	7.71047	-6.74973	7.20302e-07	1.66907e-05	5.86347	-3.34635	['betazole action pathway', 'cimetidine action pathway', 'esomeprazole action pathway', 'famotidine action pathway', 'gastric acid production', 'lafutidine h2-antihistamine action', 'lansoprazole action pathway', 'metiamide action pathway', 'nizatidine action pathway', 'omeprazole action pathway', 'pantoprazole action pathway', 'phospholipid biosynthesis', 'pirenzepine action pathway', 'rabeprazo…	['"Alzheimer\'s disease"', ' "Multi-infarct dementia"]']	['KEGG_CALCIUM_SIGNALING_PATHWAY', 'KEGG_NEUROACTIVE_LIGAND_RECEPTOR_INTERACTION']
3051	HMDB0000050	Adenosine	AVPR2	"gpcr"	StitchMetaboliteReceptor	["Extracellular", "Lysosome", "Mitochondria"]	["Blood", "Breast Milk", "Cellular Cytoplasm", "Cerebrospinal Fluid (CSF)", "Feces", "Saliva", "Urine"]	["All Tissues", "Placenta"]	["Adenine phosphoribosyltransferase deficiency (APRT)", "Adenosine Deaminase Deficiency", "Adenylosuccinate Lyase Deficiency", "AICA-Ribosiduria", "Azathioprine Action Pathway", "Cystathionine Beta-Synthase Deficiency", "Glycine N-methyltransferase Deficiency", "Glycine", " serine and threonine metabolism", "Gout or Kelley-Seegmiller Syndrome", "Homocystinuria-megaloblastic anemia due to defect i…	["Septic shock", "Irritable bowel syndrome", "Crohn's disease", "Ulcerative colitis", "Colorectal cancer", "Alzheimer's disease", "Frontotemporal dementia", "Lewy body disease", "Eosinophilic esophagitis", "Adenosine kinase deficiency", "Adenylosuccinate lyase deficiency"]	"binding"	921	237	0	0	900	Adenosine_AVPR2	Purine metabolism, adenine containing	-0.84376	28.521	-1.338	0.197797	0.399327	-5.9536	-1.0327	7.13772	-5.348	2.01958e-05	0.000184133	2.53408	-3.343	['adenine phosphoribosyltransferase deficiency (aprt)', 'adenosine deaminase deficiency', 'adenylosuccinate lyase deficiency', 'aica-ribosiduria', 'azathioprine action pathway', 'cystathionine beta-synthase deficiency', 'glycine n-methyltransferase deficiency', 'glycine', ' serine and threonine metabolism', 'gout or kelley-seegmiller syndrome', 'homocystinuria-megaloblastic anemia due to defect i…	['"Septic shock"', ' "Irritable bowel syndrome"', ' "Crohn\'s disease"', ' "Ulcerative colitis"', ' "Colorectal cancer"', ' "Alzheimer\'s disease"', ' "Frontotemporal dementia"', ' "Lewy body disease"', ' "Eosinophilic esophagitis"', ' "Adenosine kinase deficiency"', ' "Adenylosuccinate lyase deficiency"]']	['KEGG_NEUROACTIVE_LIGAND_RECEPTOR_INTERACTION', 'KEGG_VASOPRESSIN_REGULATED_WATER_REABSORPTION']
275	HMDB0000538	Adenosine triphosphate	PANX1	"other_ic"	StitchMetaboliteReceptor	["Cytoplasm", "Endoplasmic reticulum", "Extracellular", "Mitochondria", "Nucleus", "Peroxisome"]	["Blood", "Cellular Cytoplasm", "Cerebrospinal Fluid (CSF)", "Saliva"]	["Adipose Tissue", "Bladder", "Fibroblasts", "Intestine", "Kidney", "Neuron", "Pancreas", "Platelet", "Skeletal Muscle"]	["2-Hydroxyglutric Aciduria (D And L Form)", "2-ketoglutarate dehydrogenase complex deficiency", "2-Methyl-3-Hydroxybutryl CoA Dehydrogenase Deficiency", "27-Hydroxylase Deficiency", "3-Hydroxy-3-Methylglutaryl-CoA Lyase Deficiency", "3-hydroxyisobutyric acid dehydrogenase deficiency", "3-hydroxyisobutyric aciduria", "3-Methylcrotonyl Coa Carboxylase Deficiency Type I", "3-Methylglutaconic Acidur…	["Rachialgia", "Subarachnoid hemorrhage", "Epilepsy", "Stroke", "Neuroinfection"]	"activation"	988	0	0	889	900	Adenosine triphosphate_PANX1		2.32771	21.5354	1.52703	0.145425	0.331075	-5.66779	0.996972	9.06517	5.13243	3.42838e-05	0.000275654	2.00767	3.32973	['2-hydroxyglutric aciduria (d and l form)', '2-ketoglutarate dehydrogenase complex deficiency', '2-methyl-3-hydroxybutryl coa dehydrogenase deficiency', '27-hydroxylase deficiency', '3-hydroxy-3-methylglutaryl-coa lyase deficiency', '3-hydroxyisobutyric acid dehydrogenase deficiency', '3-hydroxyisobutyric aciduria', '3-methylcrotonyl coa carboxylase deficiency type i', '3-methylglutaconic acidur…	['"Rachialgia"', ' "Subarachnoid hemorrhage"', ' "Epilepsy"', ' "Stroke"', ' "Neuroinfection"]']
2748	HMDB0001341	ADP	EPHA1	"catalytic_receptor"	StitchMetaboliteReceptor	["Cytoplasm", "Endoplasmic reticulum", "Extracellular", "Mitochondria", "Nucleus", "Peroxisome"]	["Blood", "Cellular Cytoplasm", "Cerebrospinal Fluid (CSF)", "Saliva", "Urine"]	["All Tissues"]	["2-Hydroxyglutric Aciduria (D And L Form)", "2-ketoglutarate dehydrogenase complex deficiency", "2-Methyl-3-Hydroxybutryl CoA Dehydrogenase Deficiency", "27-Hydroxylase Deficiency", "3-Hydroxy-3-Methylglutaryl-CoA Lyase Deficiency", "3-hydroxyisobutyric acid dehydrogenase deficiency", "3-hydroxyisobutyric aciduria", "3-Methylcrotonyl Coa Carboxylase Deficiency Type I", "3-Methylglutaconic Acidur…	["Rachialgia", "Subarachnoid hemorrhage", "Epilepsy", "Stroke", "Neuroinfection", "Eosinophilic esophagitis"]	"binding"	954	556	0	0	900	ADP_EPHA1		0.224202	24.7369	0.414343	0.68359	0.844689	-6.75469	-1.13361	7.85658	-7.02327	3.85991e-07	1.05577e-05	6.48779	-3.30446	['2-hydroxyglutric aciduria (d and l form)', '2-ketoglutarate dehydrogenase complex deficiency', '2-methyl-3-hydroxybutryl coa dehydrogenase deficiency', '27-hydroxylase deficiency', '3-hydroxy-3-methylglutaryl-coa lyase deficiency', '3-hydroxyisobutyric acid dehydrogenase deficiency', '3-hydroxyisobutyric aciduria', '3-methylcrotonyl coa carboxylase deficiency type i', '3-methylglutaconic acidur…	['"Rachialgia"', ' "Subarachnoid hemorrhage"', ' "Epilepsy"', ' "Stroke"', ' "Neuroinfection"', ' "Eosinophilic esophagitis"]']	['KEGG_AXON_GUIDANCE']
2926	HMDB0000045	Adenosine monophosphate	ADORA1	"gpcr"	StitchMetaboliteReceptor	["Cytoplasm", "Endoplasmic reticulum", "Extracellular", "Golgi apparatus", "Lysosome", "Mitochondria", "Nucleus", "Peroxisome"]	["Blood", "Cellular Cytoplasm", "Cerebrospinal Fluid (CSF)", "Feces", "Saliva", "Urine"]	["All Tissues", "Placenta"]	["2-Hydroxyglutric Aciduria (D And L Form)", "3-Phosphoglycerate dehydrogenase deficiency", "4-Hydroxybutyric Aciduria/Succinic Semialdehyde Dehydrogenase Deficiency", "Abacavir Action Pathway", "Acylcarnitine (13Z", "16Z)-Hexacosa-13", "16-dienoylcarnitine", "Acylcarnitine (17Z)-Hexacos-17-enoylcarnitine", "Acylcarnitine (2S", "3R)-3-Hydroxy-2-methylbutanoylcarnitine", "Acylcarnitine (7Z", "9Z",…	["Crohn's disease", "Ulcerative colitis", "Metastatic melanoma", "Colorectal cancer", "Alzheimer's disease", "Frontotemporal dementia", "Lewy body disease", "Attachment loss", "Missing teeth", "Periodontal Probing Depth"]	"binding"	676	629	0	148	0	Adenosine monophosphate_ADORA1	Purine metabolism, adenine containing	-0.951508	28.031	-2.8116	0.0116607	0.0567135	-3.43719	-1.2238	7.44372	-3.78717	0.000961765	0.00369212	-1.27858	-3.29938	['2-hydroxyglutric aciduria (d and l form)', '3-phosphoglycerate dehydrogenase deficiency', '4-hydroxybutyric aciduria/succinic semialdehyde dehydrogenase deficiency', 'abacavir action pathway', 'acylcarnitine (13z', '16z)-hexacosa-13', '16-dienoylcarnitine', 'acylcarnitine (17z)-hexacos-17-enoylcarnitine', 'acylcarnitine (2s', '3r)-3-hydroxy-2-methylbutanoylcarnitine', 'acylcarnitine (7z', '21z)…	['"Crohn\'s disease"', ' "Ulcerative colitis"', ' "Metastatic melanoma"', ' "Colorectal cancer"', ' "Alzheimer\'s disease"', ' "Frontotemporal dementia"', ' "Lewy body disease"', ' "Attachment loss"', ' "Missing teeth"', ' "Periodontal Probing Depth"]']	['KEGG_NEUROACTIVE_LIGAND_RECEPTOR_INTERACTION']
1508	HMDB0000148	L-Glutamic acid	GRIK2	"lgic"	NeuronchatMetaboliteReceptor	["Endoplasmic reticulum", "Extracellular", "Lysosome", "Mitochondria"]	["Blood", "Cellular Cytoplasm", "Cerebrospinal Fluid (CSF)", "Feces", "Saliva", "Sweat", "Urine"]	["Adipose Tissue", "Adrenal Medulla", "Epidermis", "Fibroblasts", "Intestine", "Kidney", "Neuron", "Pancreas", "Placenta", "Platelet", "Prostate", "Skeletal Muscle", "Spleen"]	["2-aminoadipic 2-oxoadipic aciduria", "2-Hydroxyglutric Aciduria (D And L Form)", "2-Methyl-3-Hydroxybutryl CoA Dehydrogenase Deficiency", "3-Hydroxy-3-Methylglutaryl-CoA Lyase Deficiency", "3-hydroxyisobutyric acid dehydrogenase deficiency", "3-hydroxyisobutyric aciduria", "3-Methylcrotonyl Coa Carboxylase Deficiency Type I", "3-Methylglutaconic Aciduria Type I", "3-Methylglutaconic Aciduria Ty…	["Epilepsy", "Schizophrenia", "Alzheimer's disease", "Heart failure", "Stomach cancer", "N-acetylglutamate synthetase deficiency", "Dicarboxylic aminoaciduria", "Lipoyltransferase 1 Deficiency", "Anoxia", "Leukemia", "Rett syndrome", "Irritable bowel syndrome", "Colorectal cancer", "Autism", "Crohn's disease", "Ulcerative colitis", "Obesity", "Diverticular disease", "Sepsis", "Perillyl alcohol ad…	"activation"						L-Glutamic acid_GRIK2		0.28847	31.3331	0.949716	0.355017	0.584412	-6.38454	-1.25323	7.00599	-7.5039	1.32054e-07	4.99326e-06	7.56124	-3.27709	['2-aminoadipic 2-oxoadipic aciduria', '2-hydroxyglutric aciduria (d and l form)', '2-methyl-3-hydroxybutryl coa dehydrogenase deficiency', '3-hydroxy-3-methylglutaryl-coa lyase deficiency', '3-hydroxyisobutyric acid dehydrogenase deficiency', '3-hydroxyisobutyric aciduria', '3-methylcrotonyl coa carboxylase deficiency type i', '3-methylglutaconic aciduria type i', '3-methylglutaconic aciduria ty…	['"Epilepsy"', ' "Schizophrenia"', ' "Alzheimer\'s disease"', ' "Heart failure"', ' "Stomach cancer"', ' "N-acetylglutamate synthetase deficiency"', ' "Dicarboxylic aminoaciduria"', ' "Lipoyltransferase 1 Deficiency"', ' "Anoxia"', ' "Leukemia"', ' "Rett syndrome"', ' "Irritable bowel syndrome"', ' "Colorectal cancer"', ' "Autism"', ' "Crohn\'s disease"', ' "Ulcerative colitis"', ' "Obesity"', ' …	['KEGG_NEUROACTIVE_LIGAND_RECEPTOR_INTERACTION']
85	HMDB0000538	Adenosine triphosphate	SLC2A1	"transporter"	StitchMetaboliteReceptor	["Cytoplasm", "Endoplasmic reticulum", "Extracellular", "Mitochondria", "Nucleus", "Peroxisome"]	["Blood", "Cellular Cytoplasm", "Cerebrospinal Fluid (CSF)", "Saliva"]	["Adipose Tissue", "Bladder", "Fibroblasts", "Intestine", "Kidney", "Neuron", "Pancreas", "Platelet", "Skeletal Muscle"]	["2-Hydroxyglutric Aciduria (D And L Form)", "2-ketoglutarate dehydrogenase complex deficiency", "2-Methyl-3-Hydroxybutryl CoA Dehydrogenase Deficiency", "27-Hydroxylase Deficiency", "3-Hydroxy-3-Methylglutaryl-CoA Lyase Deficiency", "3-hydroxyisobutyric acid dehydrogenase deficiency", "3-hydroxyisobutyric aciduria", "3-Methylcrotonyl Coa Carboxylase Deficiency Type I", "3-Methylglutaconic Acidur…	["Rachialgia", "Subarachnoid hemorrhage", "Epilepsy", "Stroke", "Neuroinfection"]	"activation"	987	0	0	875	900	Adenosine triphosphate_SLC2A1		2.32771	21.5354	1.52703	0.145425	0.331075	-5.66779	2.18453	10.0453	5.02022	4.52114e-05	0.000339436	1.73282	3.27363	['2-hydroxyglutric aciduria (d and l form)', '2-ketoglutarate dehydrogenase complex deficiency', '2-methyl-3-hydroxybutryl coa dehydrogenase deficiency', '27-hydroxylase deficiency', '3-hydroxy-3-methylglutaryl-coa lyase deficiency', '3-hydroxyisobutyric acid dehydrogenase deficiency', '3-hydroxyisobutyric aciduria', '3-methylcrotonyl coa carboxylase deficiency type i', '3-methylglutaconic acidur…	['"Rachialgia"', ' "Subarachnoid hemorrhage"', ' "Epilepsy"', ' "Stroke"', ' "Neuroinfection"]']	['KEGG_ADIPOCYTOKINE_SIGNALING_PATHWAY', 'KEGG_PATHWAYS_IN_CANCER', 'KEGG_RENAL_CELL_CARCINOMA']
2081	HMDB0000538	Adenosine triphosphate	P2RY14	"gpcr"	StitchMetaboliteReceptor	["Cytoplasm", "Endoplasmic reticulum", "Extracellular", "Mitochondria", "Nucleus", "Peroxisome"]	["Blood", "Cellular Cytoplasm", "Cerebrospinal Fluid (CSF)", "Saliva"]	["Adipose Tissue", "Bladder", "Fibroblasts", "Intestine", "Kidney", "Neuron", "Pancreas", "Platelet", "Skeletal Muscle"]	["2-Hydroxyglutric Aciduria (D And L Form)", "2-ketoglutarate dehydrogenase complex deficiency", "2-Methyl-3-Hydroxybutryl CoA Dehydrogenase Deficiency", "27-Hydroxylase Deficiency", "3-Hydroxy-3-Methylglutaryl-CoA Lyase Deficiency", "3-hydroxyisobutyric acid dehydrogenase deficiency", "3-hydroxyisobutyric aciduria", "3-Methylcrotonyl Coa Carboxylase Deficiency Type I", "3-Methylglutaconic Acidur…	["Rachialgia", "Subarachnoid hemorrhage", "Epilepsy", "Stroke", "Neuroinfection"]	"activation"	844	0	0	246	800	Adenosine triphosphate_P2RY14		2.32771	21.5354	1.52703	0.145425	0.331075	-5.66779	0.704966	6.78387	4.61815	0.000122442	0.000720761	0.745637	3.07259	['2-hydroxyglutric aciduria (d and l form)', '2-ketoglutarate dehydrogenase complex deficiency', '2-methyl-3-hydroxybutryl coa dehydrogenase deficiency', '27-hydroxylase deficiency', '3-hydroxy-3-methylglutaryl-coa lyase deficiency', '3-hydroxyisobutyric acid dehydrogenase deficiency', '3-hydroxyisobutyric aciduria', '3-methylcrotonyl coa carboxylase deficiency type i', '3-methylglutaconic acidur…	['"Rachialgia"', ' "Subarachnoid hemorrhage"', ' "Epilepsy"', ' "Stroke"', ' "Neuroinfection"]']	['KEGG_NEUROACTIVE_LIGAND_RECEPTOR_INTERACTION']
1720	HMDB0001341	ADP	LPAR6	"gpcr"	StitchMetaboliteReceptor	["Cytoplasm", "Endoplasmic reticulum", "Extracellular", "Mitochondria", "Nucleus", "Peroxisome"]	["Blood", "Cellular Cytoplasm", "Cerebrospinal Fluid (CSF)", "Saliva", "Urine"]	["All Tissues"]	["2-Hydroxyglutric Aciduria (D And L Form)", "2-ketoglutarate dehydrogenase complex deficiency", "2-Methyl-3-Hydroxybutryl CoA Dehydrogenase Deficiency", "27-Hydroxylase Deficiency", "3-Hydroxy-3-Methylglutaryl-CoA Lyase Deficiency", "3-hydroxyisobutyric acid dehydrogenase deficiency", "3-hydroxyisobutyric aciduria", "3-Methylcrotonyl Coa Carboxylase Deficiency Type I", "3-Methylglutaconic Acidur…	["Rachialgia", "Subarachnoid hemorrhage", "Epilepsy", "Stroke", "Neuroinfection", "Eosinophilic esophagitis"]	"activation"	900	0	0	0	900	ADP_LPAR6		0.224202	24.7369	0.414343	0.68359	0.844689	-6.75469	1.23813	9.2088	5.69279	8.72916e-06	0.000101504	3.37005	3.05357	['2-hydroxyglutric aciduria (d and l form)', '2-ketoglutarate dehydrogenase complex deficiency', '2-methyl-3-hydroxybutryl coa dehydrogenase deficiency', '27-hydroxylase deficiency', '3-hydroxy-3-methylglutaryl-coa lyase deficiency', '3-hydroxyisobutyric acid dehydrogenase deficiency', '3-hydroxyisobutyric aciduria', '3-methylcrotonyl coa carboxylase deficiency type i', '3-methylglutaconic acidur…	['"Rachialgia"', ' "Subarachnoid hemorrhage"', ' "Epilepsy"', ' "Stroke"', ' "Neuroinfection"', ' "Eosinophilic esophagitis"]']	['KEGG_NEUROACTIVE_LIGAND_RECEPTOR_INTERACTION']
850	HMDB0000895	Acetylcholine	CHRNA4	"lgic"	CellphoneMetaboliteReceptor	["Cytoplasm", "Extracellular", "Nucleus"]	["Cerebrospinal Fluid (CSF)", "Saliva"]	["Adipose Tissue", "Adrenal Medulla", "Bladder", "Brain", "Epidermis", "Fibroblasts", "Intestine", "Kidney", "Lung", "Neuron", "Pancreas", "Placenta", "Platelet", "Prostate", "Skeletal Muscle", "Spleen", "Testis"]	["Betazole Action Pathway", "Cimetidine Action Pathway", "Esomeprazole Action Pathway", "Famotidine Action Pathway", "Gastric Acid Production", "Lafutidine H2-Antihistamine Action", "Lansoprazole Action Pathway", "Metiamide Action Pathway", "Nizatidine Action Pathway", "Omeprazole Action Pathway", "Pantoprazole Action Pathway", "Phospholipid Biosynthesis", "Pirenzepine Action Pathway", "Rabeprazo…	["Alzheimer's disease", "Multi-infarct dementia"]	"activation"						Acetylcholine_CHRNA4		0.0353775	28.5366	0.0570322	0.955157	0.962607	-6.84223	-2.40727	7.34513	-6.12071	3.13138e-06	4.77018e-05	4.39375	-3.03184	['betazole action pathway', 'cimetidine action pathway', 'esomeprazole action pathway', 'famotidine action pathway', 'gastric acid production', 'lafutidine h2-antihistamine action', 'lansoprazole action pathway', 'metiamide action pathway', 'nizatidine action pathway', 'omeprazole action pathway', 'pantoprazole action pathway', 'phospholipid biosynthesis', 'pirenzepine action pathway', 'rabeprazo…	['"Alzheimer\'s disease"', ' "Multi-infarct dementia"]']	['KEGG_NEUROACTIVE_LIGAND_RECEPTOR_INTERACTION']
2682	HMDB0001341	ADP	P2RY8	"gpcr"	StitchMetaboliteReceptor	["Cytoplasm", "Endoplasmic reticulum", "Extracellular", "Mitochondria", "Nucleus", "Peroxisome"]	["Blood", "Cellular Cytoplasm", "Cerebrospinal Fluid (CSF)", "Saliva", "Urine"]	["All Tissues"]	["2-Hydroxyglutric Aciduria (D And L Form)", "2-ketoglutarate dehydrogenase complex deficiency", "2-Methyl-3-Hydroxybutryl CoA Dehydrogenase Deficiency", "27-Hydroxylase Deficiency", "3-Hydroxy-3-Methylglutaryl-CoA Lyase Deficiency", "3-hydroxyisobutyric acid dehydrogenase deficiency", "3-hydroxyisobutyric aciduria", "3-Methylcrotonyl Coa Carboxylase Deficiency Type I", "3-Methylglutaconic Acidur…	["Rachialgia", "Subarachnoid hemorrhage", "Epilepsy", "Stroke", "Neuroinfection", "Eosinophilic esophagitis"]	"activation"	800	0	0	0	800	ADP_P2RY8		0.224202	24.7369	0.414343	0.68359	0.844689	-6.75469	1.36153	7.9849	5.64374	9.82931e-06	0.00011066	3.25165	3.02904	['2-hydroxyglutric aciduria (d and l form)', '2-ketoglutarate dehydrogenase complex deficiency', '2-methyl-3-hydroxybutryl coa dehydrogenase deficiency', '27-hydroxylase deficiency', '3-hydroxy-3-methylglutaryl-coa lyase deficiency', '3-hydroxyisobutyric acid dehydrogenase deficiency', '3-hydroxyisobutyric aciduria', '3-methylcrotonyl coa carboxylase deficiency type i', '3-methylglutaconic acidur…	['"Rachialgia"', ' "Subarachnoid hemorrhage"', ' "Epilepsy"', ' "Stroke"', ' "Neuroinfection"', ' "Eosinophilic esophagitis"]']	['KEGG_NEUROACTIVE_LIGAND_RECEPTOR_INTERACTION']
3359	HMDB0000895	Acetylcholine	CCR5	"gpcr"	StitchMetaboliteReceptor	["Cytoplasm", "Extracellular", "Nucleus"]	["Cerebrospinal Fluid (CSF)", "Saliva"]	["Adipose Tissue", "Adrenal Medulla", "Bladder", "Brain", "Epidermis", "Fibroblasts", "Intestine", "Kidney", "Lung", "Neuron", "Pancreas", "Placenta", "Platelet", "Prostate", "Skeletal Muscle", "Spleen", "Testis"]	["Betazole Action Pathway", "Cimetidine Action Pathway", "Esomeprazole Action Pathway", "Famotidine Action Pathway", "Gastric Acid Production", "Lafutidine H2-Antihistamine Action", "Lansoprazole Action Pathway", "Metiamide Action Pathway", "Nizatidine Action Pathway", "Omeprazole Action Pathway", "Pantoprazole Action Pathway", "Phospholipid Biosynthesis", "Pirenzepine Action Pathway", "Rabeprazo…	["Alzheimer's disease", "Multi-infarct dementia"]	"activation"	921	0	0	236	900	Acetylcholine_CCR5		0.0353775	28.5366	0.0570322	0.955157	0.962607	-6.84223	1.67464	7.1132	5.92697	4.96928e-06	6.687e-05	3.9324	2.992	['betazole action pathway', 'cimetidine action pathway', 'esomeprazole action pathway', 'famotidine action pathway', 'gastric acid production', 'lafutidine h2-antihistamine action', 'lansoprazole action pathway', 'metiamide action pathway', 'nizatidine action pathway', 'omeprazole action pathway', 'pantoprazole action pathway', 'phospholipid biosynthesis', 'pirenzepine action pathway', 'rabeprazo…	['"Alzheimer\'s disease"', ' "Multi-infarct dementia"]']	['KEGG_CHEMOKINE_SIGNALING_PATHWAY', 'KEGG_CYTOKINE_CYTOKINE_RECEPTOR_INTERACTION', 'KEGG_ENDOCYTOSIS']
2242	HMDB0000112	gamma-Aminobutyric acid	ITGA4	"catalytic_receptor"	StitchMetaboliteReceptor	["Extracellular", "Lysosome", "Mitochondria"]	["Blood", "Cerebrospinal Fluid (CSF)", "Feces", "Saliva", "Urine"]	["Adrenal Cortex", "Brain", "Epidermis", "Fibroblasts", "Kidney", "Neuron", "Placenta", "Skeletal Muscle", "Spleen", "Testis"]	["2-Hydroxyglutric Aciduria (D And L Form)", "4-Hydroxybutyric Aciduria/Succinic Semialdehyde Dehydrogenase Deficiency", "Glutamate Metabolism", "Homocarnosinosis", "Hyperinsulinism-Hyperammonemia Syndrome", "Succinic semialdehyde dehydrogenase deficiency"]	["Alzheimer's disease", "Hepatic encephalopathy", "Gaba-transaminase deficiency", "Tuberculous meningitis", "Meningitis", "Epilepsy", "Febrile seizures", "Pyridoxine-dependent epilepsy", "Hyperekplexia", "Irritable bowel syndrome", "Colorectal cancer", "Crohn's disease", "Ulcerative colitis", "Perillyl alcohol administration for cancer treatment", "Pancreatic cancer", "Periodontal disease", "Fron…	"binding"	800	0	0	0	800	gamma-Aminobutyric acid_ITGA4	Glutamate metabolism	-0.42545	27.2118	-1.06586	0.300781	0.545484	-6.26899	1.91819	8.9235	6.96753	4.37971e-07	1.15601e-05	6.36135	2.95084	['2-hydroxyglutric aciduria (d and l form)', '4-hydroxybutyric aciduria/succinic semialdehyde dehydrogenase deficiency', 'glutamate metabolism', 'homocarnosinosis', 'hyperinsulinism-hyperammonemia syndrome', 'succinic semialdehyde dehydrogenase deficiency']	['"Alzheimer\'s disease"', ' "Hepatic encephalopathy"', ' "Gaba-transaminase deficiency"', ' "Tuberculous meningitis"', ' "Meningitis"', ' "Epilepsy"', ' "Febrile seizures"', ' "Pyridoxine-dependent epilepsy"', ' "Hyperekplexia"', ' "Irritable bowel syndrome"', ' "Colorectal cancer"', ' "Crohn\'s disease"', ' "Ulcerative colitis"', ' "Perillyl alcohol administration for cancer treatment"', ' "Pan…	['KEGG_ARRHYTHMOGENIC_RIGHT_VENTRICULAR_CARDIOMYOPATHY_ARVC', 'KEGG_CELL_ADHESION_MOLECULES_CAMS', 'KEGG_DILATED_CARDIOMYOPATHY', 'KEGG_ECM_RECEPTOR_INTERACTION', 'KEGG_FOCAL_ADHESION', 'KEGG_HEMATOPOIETIC_CELL_LINEAGE', 'KEGG_HYPERTROPHIC_CARDIOMYOPATHY_HCM', 'KEGG_INTESTINAL_IMMUNE_NETWORK_FOR_IGA_PRODUCTION', 'KEGG_LEISHMANIA_INFECTION', 'KEGG_LEUKOCYTE_TRANSENDOTHELIAL_MIGRATION', 'KEGG_REGUL…
2600	HMDB0001341	ADP	P2RY1	"gpcr"	StitchMetaboliteReceptor	["Cytoplasm", "Endoplasmic reticulum", "Extracellular", "Mitochondria", "Nucleus", "Peroxisome"]	["Blood", "Cellular Cytoplasm", "Cerebrospinal Fluid (CSF)", "Saliva", "Urine"]	["All Tissues"]	["2-Hydroxyglutric Aciduria (D And L Form)", "2-ketoglutarate dehydrogenase complex deficiency", "2-Methyl-3-Hydroxybutryl CoA Dehydrogenase Deficiency", "27-Hydroxylase Deficiency", "3-Hydroxy-3-Methylglutaryl-CoA Lyase Deficiency", "3-hydroxyisobutyric acid dehydrogenase deficiency", "3-hydroxyisobutyric aciduria", "3-Methylcrotonyl Coa Carboxylase Deficiency Type I", "3-Methylglutaconic Acidur…	["Rachialgia", "Subarachnoid hemorrhage", "Epilepsy", "Stroke", "Neuroinfection", "Eosinophilic esophagitis"]	"activation"	995	787	0	808	900	ADP_P2RY1		0.224202	24.7369	0.414343	0.68359	0.844689	-6.75469	1.16739	6.99988	5.48608	1.44158e-05	0.000143679	2.86989	2.95021	['2-hydroxyglutric aciduria (d and l form)', '2-ketoglutarate dehydrogenase complex deficiency', '2-methyl-3-hydroxybutryl coa dehydrogenase deficiency', '27-hydroxylase deficiency', '3-hydroxy-3-methylglutaryl-coa lyase deficiency', '3-hydroxyisobutyric acid dehydrogenase deficiency', '3-hydroxyisobutyric aciduria', '3-methylcrotonyl coa carboxylase deficiency type i', '3-methylglutaconic acidur…	['"Rachialgia"', ' "Subarachnoid hemorrhage"', ' "Epilepsy"', ' "Stroke"', ' "Neuroinfection"', ' "Eosinophilic esophagitis"]']	['KEGG_NEUROACTIVE_LIGAND_RECEPTOR_INTERACTION']
1310	HMDB0000157	Hypoxanthine	CHRM3	"gpcr"	StitchMetaboliteReceptor	["Cytoplasm", "Extracellular", "Lysosome", "Peroxisome"]	["Amniotic Fluid", "Blood", "Breast Milk", "Cellular Cytoplasm", "Cerebrospinal Fluid (CSF)", "Feces", "Saliva", "Urine"]	["Adipose Tissue", "Epidermis", "Erythrocyte", "Fibroblasts", "Intestine", "Kidney", "Liver", "Placenta", "Platelet", "Prostate", "Skeletal Muscle", "Spleen", "Testis"]	["Adenine phosphoribosyltransferase deficiency (APRT)", "Adenosine Deaminase Deficiency", "Adenylosuccinate Lyase Deficiency", "AICA-Ribosiduria", "Azathioprine Action Pathway", "Gout or Kelley-Seegmiller Syndrome", "Lesch-Nyhan Syndrome (LNS)", "Mercaptopurine Action Pathway", "Mitochondrial DNA depletion syndrome", "Molybdenum Cofactor Deficiency", "Myoadenylate deaminase deficiency", "Purine m…	["Lesch-Nyhan syndrome", "Canavan disease", "Thymidine treatment", "Uremia", "Xanthinuria type 1", "Degenerative disc disease", "Hydrocephalus", "3-Methyl-crotonyl-glycinuria", "Irritable bowel syndrome", "Colorectal cancer", "Crohn's disease", "Ulcerative colitis", "Rheumatoid arthritis", "Perillyl alcohol administration for cancer treatment", "Pancreatic cancer", "Periodontal disease", "Alzheim…	"binding"	768	768	0	0	0	Hypoxanthine_CHRM3	Purine metabolism, (hypo)xanthine/inosine containing	-1.36742	29.8938	-4.34474	0.000402519	0.00538369	-0.164024	-0.51714	7.77648	-1.54866	0.135209	0.208585	-5.84974	-2.9467	['adenine phosphoribosyltransferase deficiency (aprt)', 'adenosine deaminase deficiency', 'adenylosuccinate lyase deficiency', 'aica-ribosiduria', 'azathioprine action pathway', 'gout or kelley-seegmiller syndrome', 'lesch-nyhan syndrome (lns)', 'mercaptopurine action pathway', 'mitochondrial dna depletion syndrome', 'molybdenum cofactor deficiency', 'myoadenylate deaminase deficiency', 'purine m…	['"Lesch-Nyhan syndrome"', ' "Canavan disease"', ' "Thymidine treatment"', ' "Uremia"', ' "Xanthinuria type 1"', ' "Degenerative disc disease"', ' "Hydrocephalus"', ' "3-Methyl-crotonyl-glycinuria"', ' "Irritable bowel syndrome"', ' "Colorectal cancer"', ' "Crohn\'s disease"', ' "Ulcerative colitis"', ' "Rheumatoid arthritis"', ' "Perillyl alcohol administration for cancer treatment"', ' "Pancrea…	['KEGG_CALCIUM_SIGNALING_PATHWAY', 'KEGG_NEUROACTIVE_LIGAND_RECEPTOR_INTERACTION', 'KEGG_REGULATION_OF_ACTIN_CYTOSKELETON']
2090	HMDB0001341	ADP	TLR3	"catalytic_receptor"	StitchMetaboliteReceptor	["Cytoplasm", "Endoplasmic reticulum", "Extracellular", "Mitochondria", "Nucleus", "Peroxisome"]	["Blood", "Cellular Cytoplasm", "Cerebrospinal Fluid (CSF)", "Saliva", "Urine"]	["All Tissues"]	["2-Hydroxyglutric Aciduria (D And L Form)", "2-ketoglutarate dehydrogenase complex deficiency", "2-Methyl-3-Hydroxybutryl CoA Dehydrogenase Deficiency", "27-Hydroxylase Deficiency", "3-Hydroxy-3-Methylglutaryl-CoA Lyase Deficiency", "3-hydroxyisobutyric acid dehydrogenase deficiency", "3-hydroxyisobutyric aciduria", "3-Methylcrotonyl Coa Carboxylase Deficiency Type I", "3-Methylglutaconic Acidur…	["Rachialgia", "Subarachnoid hemorrhage", "Epilepsy", "Stroke", "Neuroinfection", "Eosinophilic esophagitis"]	"activation"	934	360	0	0	900	ADP_TLR3		0.224202	24.7369	0.414343	0.68359	0.844689	-6.75469	2.04018	9.0152	5.4692	1.50212e-05	0.000147602	2.82889	2.94177	['2-hydroxyglutric aciduria (d and l form)', '2-ketoglutarate dehydrogenase complex deficiency', '2-methyl-3-hydroxybutryl coa dehydrogenase deficiency', '27-hydroxylase deficiency', '3-hydroxy-3-methylglutaryl-coa lyase deficiency', '3-hydroxyisobutyric acid dehydrogenase deficiency', '3-hydroxyisobutyric aciduria', '3-methylcrotonyl coa carboxylase deficiency type i', '3-methylglutaconic acidur…	['"Rachialgia"', ' "Subarachnoid hemorrhage"', ' "Epilepsy"', ' "Stroke"', ' "Neuroinfection"', ' "Eosinophilic esophagitis"]']	['KEGG_TOLL_LIKE_RECEPTOR_SIGNALING_PATHWAY']
1106	HMDB0001341	ADP	IFNGR1	"catalytic_receptor"	StitchMetaboliteReceptor	["Cytoplasm", "Endoplasmic reticulum", "Extracellular", "Mitochondria", "Nucleus", "Peroxisome"]	["Blood", "Cellular Cytoplasm", "Cerebrospinal Fluid (CSF)", "Saliva", "Urine"]	["All Tissues"]	["2-Hydroxyglutric Aciduria (D And L Form)", "2-ketoglutarate dehydrogenase complex deficiency", "2-Methyl-3-Hydroxybutryl CoA Dehydrogenase Deficiency", "27-Hydroxylase Deficiency", "3-Hydroxy-3-Methylglutaryl-CoA Lyase Deficiency", "3-hydroxyisobutyric acid dehydrogenase deficiency", "3-hydroxyisobutyric aciduria", "3-Methylcrotonyl Coa Carboxylase Deficiency Type I", "3-Methylglutaconic Acidur…	["Rachialgia", "Subarachnoid hemorrhage", "Epilepsy", "Stroke", "Neuroinfection", "Eosinophilic esophagitis"]	"inhibition"	900	0	0	0	900	ADP_IFNGR1		0.224202	24.7369	0.414343	0.68359	0.844689	-6.75469	1.02512	9.91659	5.39769	1.78851e-05	0.000168028	2.65507	2.90602	['2-hydroxyglutric aciduria (d and l form)', '2-ketoglutarate dehydrogenase complex deficiency', '2-methyl-3-hydroxybutryl coa dehydrogenase deficiency', '27-hydroxylase deficiency', '3-hydroxy-3-methylglutaryl-coa lyase deficiency', '3-hydroxyisobutyric acid dehydrogenase deficiency', '3-hydroxyisobutyric aciduria', '3-methylcrotonyl coa carboxylase deficiency type i', '3-methylglutaconic acidur…	['"Rachialgia"', ' "Subarachnoid hemorrhage"', ' "Epilepsy"', ' "Stroke"', ' "Neuroinfection"', ' "Eosinophilic esophagitis"]']	['KEGG_CYTOKINE_CYTOKINE_RECEPTOR_INTERACTION', 'KEGG_JAK_STAT_SIGNALING_PATHWAY', 'KEGG_LEISHMANIA_INFECTION', 'KEGG_NATURAL_KILLER_CELL_MEDIATED_CYTOTOXICITY']
1678	HMDB0000131	Glycerol	TLR8	"catalytic_receptor"	StitchMetaboliteReceptor	["Extracellular", "Mitochondria"]	["Blood", "Cerebrospinal Fluid (CSF)", "Feces", "Saliva", "Sweat", "Urine"]	["Adipose Tissue", "Bladder", "Brain", "Epidermis", "Kidney", "Liver", "Neuron", "Pancreas", "Placenta", "Prostate", "Skeletal Muscle", "Spleen", "Testis", "Thyroid Gland"]	["D-glyceric acidura", "Familial lipoprotein lipase deficiency", "Galactose Metabolism", "Galactosemia", "Glycerol Kinase Deficiency", "Glycerolipid Metabolism"]	["Glycerol kinase deficiency", "Diabetes mellitus type 2", "Schizophrenia", "Early preeclampsia", "Pregnancy", "Late-onset preeclampsia", "Crohn's disease", "Ulcerative colitis", "Irritable bowel syndrome", "Colorectal cancer", "Eosinophilic esophagitis"]	"binding"	840	840	0	0	0	Glycerol_TLR8	Glycerolipid metabolism	-0.696201	25.661	-1.92812	0.0700027	0.208064	-5.08303	1.71025	6.92174	7.70061	8.58869e-08	3.71531e-06	7.99165	2.88624	['d-glyceric acidura', 'familial lipoprotein lipase deficiency', 'galactose metabolism', 'galactosemia', 'glycerol kinase deficiency', 'glycerolipid metabolism']	['"Glycerol kinase deficiency"', ' "Diabetes mellitus type 2"', ' "Schizophrenia"', ' "Early preeclampsia"', ' "Pregnancy"', ' "Late-onset preeclampsia"', ' "Crohn\'s disease"', ' "Ulcerative colitis"', ' "Irritable bowel syndrome"', ' "Colorectal cancer"', ' "Eosinophilic esophagitis"]']	['KEGG_TOLL_LIKE_RECEPTOR_SIGNALING_PATHWAY']
1509	HMDB0000191	L-Aspartic acid	GRIK2	"lgic"	StitchMetaboliteReceptor	["Cytoplasm", "Extracellular", "Mitochondria"]	["Blood", "Breast Milk", "Cerebrospinal Fluid (CSF)", "Feces", "Saliva", "Sweat", "Urine"]	["All Tissues", "Placenta", "Prostate"]	["2-Hydroxyglutric Aciduria (D And L Form)", "4-Hydroxybutyric Aciduria/Succinic Semialdehyde Dehydrogenase Deficiency", "Adenine phosphoribosyltransferase deficiency (APRT)", "Adenosine Deaminase Deficiency", "Adenylosuccinate Lyase Deficiency", "AICA-Ribosiduria", "Alkaptonuria", "Arginine and proline metabolism", "Arginine: Glycine Amidinotransferase Deficiency (AGAT Deficiency)", "Argininemia…	["Epilepsy", "Cirrhosis", "Alzheimer's disease", "Dicarboxylic aminoaciduria", "Growth hormone deficiency", "Schizophrenia", "Irritable bowel syndrome", "Ulcerative colitis", "Colorectal cancer", "Crohn's disease", "Gout", "Perillyl alcohol administration for cancer treatment", "Pancreatic cancer", "Periodontal disease", "Frontotemporal dementia", "Lewy body disease", "Attachment loss", "Missing …	"activation"	914	553	0	100	800	L-Aspartic acid_GRIK2	Alanine and aspartate metabolism	0.629325	27.3399	1.73988	0.0992001	0.258888	-5.38546	-1.25323	7.00599	-7.5039	1.32054e-07	4.99326e-06	7.56124	-2.88201	['2-hydroxyglutric aciduria (d and l form)', '4-hydroxybutyric aciduria/succinic semialdehyde dehydrogenase deficiency', 'adenine phosphoribosyltransferase deficiency (aprt)', 'adenosine deaminase deficiency', 'adenylosuccinate lyase deficiency', 'aica-ribosiduria', 'alkaptonuria', 'arginine and proline metabolism', 'arginine: glycine amidinotransferase deficiency (agat deficiency)', 'argininemia…	['"Epilepsy"', ' "Cirrhosis"', ' "Alzheimer\'s disease"', ' "Dicarboxylic aminoaciduria"', ' "Growth hormone deficiency"', ' "Schizophrenia"', ' "Irritable bowel syndrome"', ' "Ulcerative colitis"', ' "Colorectal cancer"', ' "Crohn\'s disease"', ' "Gout"', ' "Perillyl alcohol administration for cancer treatment"', ' "Pancreatic cancer"', ' "Periodontal disease"', ' "Frontotemporal dementia"', ' "…	['KEGG_NEUROACTIVE_LIGAND_RECEPTOR_INTERACTION']
1234	HMDB0000895	Acetylcholine	QRFPR	"gpcr"	StitchMetaboliteReceptor	["Cytoplasm", "Extracellular", "Nucleus"]	["Cerebrospinal Fluid (CSF)", "Saliva"]	["Adipose Tissue", "Adrenal Medulla", "Bladder", "Brain", "Epidermis", "Fibroblasts", "Intestine", "Kidney", "Lung", "Neuron", "Pancreas", "Placenta", "Platelet", "Prostate", "Skeletal Muscle", "Spleen", "Testis"]	["Betazole Action Pathway", "Cimetidine Action Pathway", "Esomeprazole Action Pathway", "Famotidine Action Pathway", "Gastric Acid Production", "Lafutidine H2-Antihistamine Action", "Lansoprazole Action Pathway", "Metiamide Action Pathway", "Nizatidine Action Pathway", "Omeprazole Action Pathway", "Pantoprazole Action Pathway", "Phospholipid Biosynthesis", "Pirenzepine Action Pathway", "Rabeprazo…	["Alzheimer's disease", "Multi-infarct dementia"]	"activation"	921	0	0	236	900	Acetylcholine_QRFPR		0.0353775	28.5366	0.0570322	0.955157	0.962607	-6.84223	1.94711	7.22834	5.68715	8.8491e-06	0.000102227	3.35644	2.87209	['betazole action pathway', 'cimetidine action pathway', 'esomeprazole action pathway', 'famotidine action pathway', 'gastric acid production', 'lafutidine h2-antihistamine action', 'lansoprazole action pathway', 'metiamide action pathway', 'nizatidine action pathway', 'omeprazole action pathway', 'pantoprazole action pathway', 'phospholipid biosynthesis', 'pirenzepine action pathway', 'rabeprazo…	['"Alzheimer\'s disease"', ' "Multi-infarct dementia"]']
2683	HMDB0000538	Adenosine triphosphate	SCNN1A	"lgic"	StitchMetaboliteReceptor	["Cytoplasm", "Endoplasmic reticulum", "Extracellular", "Mitochondria", "Nucleus", "Peroxisome"]	["Blood", "Cellular Cytoplasm", "Cerebrospinal Fluid (CSF)", "Saliva"]	["Adipose Tissue", "Bladder", "Fibroblasts", "Intestine", "Kidney", "Neuron", "Pancreas", "Platelet", "Skeletal Muscle"]	["2-Hydroxyglutric Aciduria (D And L Form)", "2-ketoglutarate dehydrogenase complex deficiency", "2-Methyl-3-Hydroxybutryl CoA Dehydrogenase Deficiency", "27-Hydroxylase Deficiency", "3-Hydroxy-3-Methylglutaryl-CoA Lyase Deficiency", "3-hydroxyisobutyric acid dehydrogenase deficiency", "3-hydroxyisobutyric aciduria", "3-Methylcrotonyl Coa Carboxylase Deficiency Type I", "3-Methylglutaconic Acidur…	["Rachialgia", "Subarachnoid hemorrhage", "Epilepsy", "Stroke", "Neuroinfection"]	"inhibition"	977	0	0	786	900	Adenosine triphosphate_SCNN1A		2.32771	21.5354	1.52703	0.145425	0.331075	-5.66779	-3.60112	10.6181	-7.23063	2.42094e-07	7.7543e-06	6.95466	-2.8518	['2-hydroxyglutric aciduria (d and l form)', '2-ketoglutarate dehydrogenase complex deficiency', '2-methyl-3-hydroxybutryl coa dehydrogenase deficiency', '27-hydroxylase deficiency', '3-hydroxy-3-methylglutaryl-coa lyase deficiency', '3-hydroxyisobutyric acid dehydrogenase deficiency', '3-hydroxyisobutyric aciduria', '3-methylcrotonyl coa carboxylase deficiency type i', '3-methylglutaconic acidur…	['"Rachialgia"', ' "Subarachnoid hemorrhage"', ' "Epilepsy"', ' "Stroke"', ' "Neuroinfection"]']	['KEGG_ALDOSTERONE_REGULATED_SODIUM_REABSORPTION', 'KEGG_TASTE_TRANSDUCTION']
762	HMDB0000123	Glycine	PTPRE	"catalytic_receptor"	StitchMetaboliteReceptor	["Extracellular", "Lysosome", "Mitochondria", "Peroxisome"]	["Bile", "Blood", "Cerebrospinal Fluid (CSF)", "Feces", "Saliva", "Sweat", "Urine"]	["Bladder", "Brain", "Epidermis", "Fibroblasts", "Intestine", "Kidney", "Neuron", "Pancreas", "Placenta", "Platelet", "Prostate", "Spleen", "Thyroid Gland"]	["2-Hydroxyglutric Aciduria (D And L Form)", "27-Hydroxylase Deficiency", "3-Phosphoglycerate dehydrogenase deficiency", "4-Hydroxybutyric Aciduria/Succinic Semialdehyde Dehydrogenase Deficiency", "5-oxoprolinase deficiency", "5-Oxoprolinuria", "Acute Intermittent Porphyria", "Adenine phosphoribosyltransferase deficiency (APRT)", "Adenosine Deaminase Deficiency", "Adenylosuccinate Lyase Deficienc…	["D-Glyceric acidemia", "Refractory localization-related epilepsy", "Juvenile myoclonic epilepsy", "Alzheimer's disease", "D-Glyceric acidura", "Early preeclampsia", "Pregnancy", "Late-onset preeclampsia", "3-Methyl-crotonyl-glycinuria", "Sarcosinemia", "N-acetylglutamate synthetase deficiency", "Histidinemia", "Obesity", "Neu-Laxova Syndrome 1", "Hyperglycinemia", " lactic acidosis", " and seizu…	"binding"	620	620	0	0	0	Glycine_PTPRE	Glycine, serine and threonine metabolism	-0.045691	26.0624	-0.198331	0.845041	0.932159	-6.8234	1.53164	9.3128	5.89663	5.34394e-06	7.08328e-05	3.85982	2.84915	['2-hydroxyglutric aciduria (d and l form)', '27-hydroxylase deficiency', '3-phosphoglycerate dehydrogenase deficiency', '4-hydroxybutyric aciduria/succinic semialdehyde dehydrogenase deficiency', '5-oxoprolinase deficiency', '5-oxoprolinuria', 'acute intermittent porphyria', 'adenine phosphoribosyltransferase deficiency (aprt)', 'adenosine deaminase deficiency', 'adenylosuccinate lyase deficienc…	['"D-Glyceric acidemia"', ' "Refractory localization-related epilepsy"', ' "Juvenile myoclonic epilepsy"', ' "Alzheimer\'s disease"', ' "D-Glyceric acidura"', ' "Early preeclampsia"', ' "Pregnancy"', ' "Late-onset preeclampsia"', ' "3-Methyl-crotonyl-glycinuria"', ' "Sarcosinemia"', ' "N-acetylglutamate synthetase deficiency"', ' "Histidinemia"', ' "Obesity"', ' "Neu-Laxova Syndrome 1"', ' "Hyper…
1506	HMDB0000220	Palmitic acid	ABCA1	"transporter"	StitchMetaboliteReceptor	["Cytoplasm", "Endoplasmic reticulum", "Extracellular", "Membrane", "Peroxisome"]	["Blood", "Cerebrospinal Fluid (CSF)", "Feces", "Saliva", "Sweat", "Urine"]	["Adipose Tissue", "Bladder", "Epidermis", "Fibroblasts", "Kidney", "Placenta", "Platelet", "Prostate", "Skeletal Muscle"]	["27-Hydroxylase Deficiency", "Alendronate Action Pathway", "Atorvastatin Action Pathway", "Carnitine palmitoyl transferase deficiency (I)", "Carnitine palmitoyl transferase deficiency (II)", "Cerebrotendinous Xanthomatosis (CTX)", "Cerivastatin Action Pathway", "Cholesteryl ester storage disease", "Congenital Bile Acid Synthesis Defect Type II", "Congenital Bile Acid Synthesis Defect Type III", …	["Perillyl alcohol administration for cancer treatment", "Colorectal cancer", "Schizophrenia", "Inflammatory bowel disease", "Eosinophilic esophagitis"]	"activation"	982	0	0	828	900	Palmitic acid_ABCA1	Long chain fatty acid	-0.0282969	28.1794	-0.0594388	0.953267	0.962607	-6.84208	1.66185	11.4142	5.73027	7.97372e-06	9.43954e-05	3.46036	2.83541	['27-hydroxylase deficiency', 'alendronate action pathway', 'atorvastatin action pathway', 'carnitine palmitoyl transferase deficiency (i)', 'carnitine palmitoyl transferase deficiency (ii)', 'cerebrotendinous xanthomatosis (ctx)', 'cerivastatin action pathway', 'cholesteryl ester storage disease', 'congenital bile acid synthesis defect type ii', 'congenital bile acid synthesis defect type iii', …	['"Perillyl alcohol administration for cancer treatment"', ' "Colorectal cancer"', ' "Schizophrenia"', ' "Inflammatory bowel disease"', ' "Eosinophilic esophagitis"]']	['KEGG_ABC_TRANSPORTERS']
616	HMDB0000050	Adenosine	HTR1F	"gpcr"	StitchMetaboliteReceptor	["Extracellular", "Lysosome", "Mitochondria"]	["Blood", "Breast Milk", "Cellular Cytoplasm", "Cerebrospinal Fluid (CSF)", "Feces", "Saliva", "Urine"]	["All Tissues", "Placenta"]	["Adenine phosphoribosyltransferase deficiency (APRT)", "Adenosine Deaminase Deficiency", "Adenylosuccinate Lyase Deficiency", "AICA-Ribosiduria", "Azathioprine Action Pathway", "Cystathionine Beta-Synthase Deficiency", "Glycine N-methyltransferase Deficiency", "Glycine", " serine and threonine metabolism", "Gout or Kelley-Seegmiller Syndrome", "Homocystinuria-megaloblastic anemia due to defect i…	["Septic shock", "Irritable bowel syndrome", "Crohn's disease", "Ulcerative colitis", "Colorectal cancer", "Alzheimer's disease", "Frontotemporal dementia", "Lewy body disease", "Eosinophilic esophagitis", "Adenosine kinase deficiency", "Adenylosuccinate lyase deficiency"]	"binding"	921	237	0	0	900	Adenosine_HTR1F	Purine metabolism, adenine containing	-0.84376	28.521	-1.338	0.197797	0.399327	-5.9536	1.28959	6.75434	7.00063	4.06296e-07	1.0981e-05	6.43648	2.83132	['adenine phosphoribosyltransferase deficiency (aprt)', 'adenosine deaminase deficiency', 'adenylosuccinate lyase deficiency', 'aica-ribosiduria', 'azathioprine action pathway', 'cystathionine beta-synthase deficiency', 'glycine n-methyltransferase deficiency', 'glycine', ' serine and threonine metabolism', 'gout or kelley-seegmiller syndrome', 'homocystinuria-megaloblastic anemia due to defect i…	['"Septic shock"', ' "Irritable bowel syndrome"', ' "Crohn\'s disease"', ' "Ulcerative colitis"', ' "Colorectal cancer"', ' "Alzheimer\'s disease"', ' "Frontotemporal dementia"', ' "Lewy body disease"', ' "Eosinophilic esophagitis"', ' "Adenosine kinase deficiency"', ' "Adenylosuccinate lyase deficiency"]']	['KEGG_NEUROACTIVE_LIGAND_RECEPTOR_INTERACTION']
1238	HMDB0000220	Palmitic acid	QRFPR	"gpcr"	StitchMetaboliteReceptor	["Cytoplasm", "Endoplasmic reticulum", "Extracellular", "Membrane", "Peroxisome"]	["Blood", "Cerebrospinal Fluid (CSF)", "Feces", "Saliva", "Sweat", "Urine"]	["Adipose Tissue", "Bladder", "Epidermis", "Fibroblasts", "Kidney", "Placenta", "Platelet", "Prostate", "Skeletal Muscle"]	["27-Hydroxylase Deficiency", "Alendronate Action Pathway", "Atorvastatin Action Pathway", "Carnitine palmitoyl transferase deficiency (I)", "Carnitine palmitoyl transferase deficiency (II)", "Cerebrotendinous Xanthomatosis (CTX)", "Cerivastatin Action Pathway", "Cholesteryl ester storage disease", "Congenital Bile Acid Synthesis Defect Type II", "Congenital Bile Acid Synthesis Defect Type III", …	["Perillyl alcohol administration for cancer treatment", "Colorectal cancer", "Schizophrenia", "Inflammatory bowel disease", "Eosinophilic esophagitis"]	"activation"	945	322	0	236	900	Palmitic acid_QRFPR	Long chain fatty acid	-0.0282969	28.1794	-0.0594388	0.953267	0.962607	-6.84208	1.94711	7.22834	5.68715	8.8491e-06	0.000102227	3.35644	2.81385	['27-hydroxylase deficiency', 'alendronate action pathway', 'atorvastatin action pathway', 'carnitine palmitoyl transferase deficiency (i)', 'carnitine palmitoyl transferase deficiency (ii)', 'cerebrotendinous xanthomatosis (ctx)', 'cerivastatin action pathway', 'cholesteryl ester storage disease', 'congenital bile acid synthesis defect type ii', 'congenital bile acid synthesis defect type iii', …	['"Perillyl alcohol administration for cancer treatment"', ' "Colorectal cancer"', ' "Schizophrenia"', ' "Inflammatory bowel disease"', ' "Eosinophilic esophagitis"]']
3585	HMDB0000538	Adenosine triphosphate	INSR	"catalytic_receptor"	StitchMetaboliteReceptor	["Cytoplasm", "Endoplasmic reticulum", "Extracellular", "Mitochondria", "Nucleus", "Peroxisome"]	["Blood", "Cellular Cytoplasm", "Cerebrospinal Fluid (CSF)", "Saliva"]	["Adipose Tissue", "Bladder", "Fibroblasts", "Intestine", "Kidney", "Neuron", "Pancreas", "Platelet", "Skeletal Muscle"]	["2-Hydroxyglutric Aciduria (D And L Form)", "2-ketoglutarate dehydrogenase complex deficiency", "2-Methyl-3-Hydroxybutryl CoA Dehydrogenase Deficiency", "27-Hydroxylase Deficiency", "3-Hydroxy-3-Methylglutaryl-CoA Lyase Deficiency", "3-hydroxyisobutyric acid dehydrogenase deficiency", "3-hydroxyisobutyric aciduria", "3-Methylcrotonyl Coa Carboxylase Deficiency Type I", "3-Methylglutaconic Acidur…	["Rachialgia", "Subarachnoid hemorrhage", "Epilepsy", "Stroke", "Neuroinfection"]	"binding"	981	800	0	146	900	Adenosine triphosphate_INSR		2.32771	21.5354	1.52703	0.145425	0.331075	-5.66779	1.0886	12.7028	4.07846	0.000468126	0.00207869	-0.574917	2.80275	['2-hydroxyglutric aciduria (d and l form)', '2-ketoglutarate dehydrogenase complex deficiency', '2-methyl-3-hydroxybutryl coa dehydrogenase deficiency', '27-hydroxylase deficiency', '3-hydroxy-3-methylglutaryl-coa lyase deficiency', '3-hydroxyisobutyric acid dehydrogenase deficiency', '3-hydroxyisobutyric aciduria', '3-methylcrotonyl coa carboxylase deficiency type i', '3-methylglutaconic acidur…	['"Rachialgia"', ' "Subarachnoid hemorrhage"', ' "Epilepsy"', ' "Stroke"', ' "Neuroinfection"]']	['KEGG_ADHERENS_JUNCTION', 'KEGG_ALDOSTERONE_REGULATED_SODIUM_REABSORPTION', 'KEGG_INSULIN_SIGNALING_PATHWAY', 'KEGG_TYPE_II_DIABETES_MELLITUS']
1305	HMDB0000112	gamma-Aminobutyric acid	GABRB3	"lgic"	StitchMetaboliteReceptor	["Extracellular", "Lysosome", "Mitochondria"]	["Blood", "Cerebrospinal Fluid (CSF)", "Feces", "Saliva", "Urine"]	["Adrenal Cortex", "Brain", "Epidermis", "Fibroblasts", "Kidney", "Neuron", "Placenta", "Skeletal Muscle", "Spleen", "Testis"]	["2-Hydroxyglutric Aciduria (D And L Form)", "4-Hydroxybutyric Aciduria/Succinic Semialdehyde Dehydrogenase Deficiency", "Glutamate Metabolism", "Homocarnosinosis", "Hyperinsulinism-Hyperammonemia Syndrome", "Succinic semialdehyde dehydrogenase deficiency"]	["Alzheimer's disease", "Hepatic encephalopathy", "Gaba-transaminase deficiency", "Tuberculous meningitis", "Meningitis", "Epilepsy", "Febrile seizures", "Pyridoxine-dependent epilepsy", "Hyperekplexia", "Irritable bowel syndrome", "Colorectal cancer", "Crohn's disease", "Ulcerative colitis", "Perillyl alcohol administration for cancer treatment", "Pancreatic cancer", "Periodontal disease", "Fron…	"activation"	975	522	0	509	900	gamma-Aminobutyric acid_GABRB3	Glutamate metabolism	-0.42545	27.2118	-1.06586	0.300781	0.545484	-6.26899	-1.21803	7.29137	-4.47338	0.000175474	0.000960618	0.390236	-2.76962	['2-hydroxyglutric aciduria (d and l form)', '4-hydroxybutyric aciduria/succinic semialdehyde dehydrogenase deficiency', 'glutamate metabolism', 'homocarnosinosis', 'hyperinsulinism-hyperammonemia syndrome', 'succinic semialdehyde dehydrogenase deficiency']	['"Alzheimer\'s disease"', ' "Hepatic encephalopathy"', ' "Gaba-transaminase deficiency"', ' "Tuberculous meningitis"', ' "Meningitis"', ' "Epilepsy"', ' "Febrile seizures"', ' "Pyridoxine-dependent epilepsy"', ' "Hyperekplexia"', ' "Irritable bowel syndrome"', ' "Colorectal cancer"', ' "Crohn\'s disease"', ' "Ulcerative colitis"', ' "Perillyl alcohol administration for cancer treatment"', ' "Pan…	['KEGG_NEUROACTIVE_LIGAND_RECEPTOR_INTERACTION']
1526	HMDB0000538	Adenosine triphosphate	P2RY10	"gpcr"	StitchMetaboliteReceptor	["Cytoplasm", "Endoplasmic reticulum", "Extracellular", "Mitochondria", "Nucleus", "Peroxisome"]	["Blood", "Cellular Cytoplasm", "Cerebrospinal Fluid (CSF)", "Saliva"]	["Adipose Tissue", "Bladder", "Fibroblasts", "Intestine", "Kidney", "Neuron", "Pancreas", "Platelet", "Skeletal Muscle"]	["2-Hydroxyglutric Aciduria (D And L Form)", "2-ketoglutarate dehydrogenase complex deficiency", "2-Methyl-3-Hydroxybutryl CoA Dehydrogenase Deficiency", "27-Hydroxylase Deficiency", "3-Hydroxy-3-Methylglutaryl-CoA Lyase Deficiency", "3-hydroxyisobutyric acid dehydrogenase deficiency", "3-hydroxyisobutyric aciduria", "3-Methylcrotonyl Coa Carboxylase Deficiency Type I", "3-Methylglutaconic Acidur…	["Rachialgia", "Subarachnoid hemorrhage", "Epilepsy", "Stroke", "Neuroinfection"]	"activation"	900	0	0	0	900	Adenosine triphosphate_P2RY10		2.32771	21.5354	1.52703	0.145425	0.331075	-5.66779	0.880742	6.47979	4.01119	0.000553058	0.00237382	-0.738238	2.76911	['2-hydroxyglutric aciduria (d and l form)', '2-ketoglutarate dehydrogenase complex deficiency', '2-methyl-3-hydroxybutryl coa dehydrogenase deficiency', '27-hydroxylase deficiency', '3-hydroxy-3-methylglutaryl-coa lyase deficiency', '3-hydroxyisobutyric acid dehydrogenase deficiency', '3-hydroxyisobutyric aciduria', '3-methylcrotonyl coa carboxylase deficiency type i', '3-methylglutaconic acidur…	['"Rachialgia"', ' "Subarachnoid hemorrhage"', ' "Epilepsy"', ' "Stroke"', ' "Neuroinfection"]']	['KEGG_NEUROACTIVE_LIGAND_RECEPTOR_INTERACTION']
2080	HMDB0000045	Adenosine monophosphate	P2RY2	"gpcr"	StitchMetaboliteReceptor	["Cytoplasm", "Endoplasmic reticulum", "Extracellular", "Golgi apparatus", "Lysosome", "Mitochondria", "Nucleus", "Peroxisome"]	["Blood", "Cellular Cytoplasm", "Cerebrospinal Fluid (CSF)", "Feces", "Saliva", "Urine"]	["All Tissues", "Placenta"]	["2-Hydroxyglutric Aciduria (D And L Form)", "3-Phosphoglycerate dehydrogenase deficiency", "4-Hydroxybutyric Aciduria/Succinic Semialdehyde Dehydrogenase Deficiency", "Abacavir Action Pathway", "Acylcarnitine (13Z", "16Z)-Hexacosa-13", "16-dienoylcarnitine", "Acylcarnitine (17Z)-Hexacos-17-enoylcarnitine", "Acylcarnitine (2S", "3R)-3-Hydroxy-2-methylbutanoylcarnitine", "Acylcarnitine (7Z", "9Z",…	["Crohn's disease", "Ulcerative colitis", "Metastatic melanoma", "Colorectal cancer", "Alzheimer's disease", "Frontotemporal dementia", "Lewy body disease", "Attachment loss", "Missing teeth", "Periodontal Probing Depth"]	"binding"	600	565	0	108	0	Adenosine monophosphate_P2RY2	Purine metabolism, adenine containing	-0.951508	28.031	-2.8116	0.0116607	0.0567135	-3.43719	-0.597671	7.3673	-2.65996	0.0140384	0.0325972	-3.84189	-2.73578	['2-hydroxyglutric aciduria (d and l form)', '3-phosphoglycerate dehydrogenase deficiency', '4-hydroxybutyric aciduria/succinic semialdehyde dehydrogenase deficiency', 'abacavir action pathway', 'acylcarnitine (13z', '16z)-hexacosa-13', '16-dienoylcarnitine', 'acylcarnitine (17z)-hexacos-17-enoylcarnitine', 'acylcarnitine (2s', '3r)-3-hydroxy-2-methylbutanoylcarnitine', 'acylcarnitine (7z', '21z)…	['"Crohn\'s disease"', ' "Ulcerative colitis"', ' "Metastatic melanoma"', ' "Colorectal cancer"', ' "Alzheimer\'s disease"', ' "Frontotemporal dementia"', ' "Lewy body disease"', ' "Attachment loss"', ' "Missing teeth"', ' "Periodontal Probing Depth"]']	['KEGG_NEUROACTIVE_LIGAND_RECEPTOR_INTERACTION']
3335	HMDB0000895	Acetylcholine	CXCR4	"gpcr"	StitchMetaboliteReceptor	["Cytoplasm", "Extracellular", "Nucleus"]	["Cerebrospinal Fluid (CSF)", "Saliva"]	["Adipose Tissue", "Adrenal Medulla", "Bladder", "Brain", "Epidermis", "Fibroblasts", "Intestine", "Kidney", "Lung", "Neuron", "Pancreas", "Placenta", "Platelet", "Prostate", "Skeletal Muscle", "Spleen", "Testis"]	["Betazole Action Pathway", "Cimetidine Action Pathway", "Esomeprazole Action Pathway", "Famotidine Action Pathway", "Gastric Acid Production", "Lafutidine H2-Antihistamine Action", "Lansoprazole Action Pathway", "Metiamide Action Pathway", "Nizatidine Action Pathway", "Omeprazole Action Pathway", "Pantoprazole Action Pathway", "Phospholipid Biosynthesis", "Pirenzepine Action Pathway", "Rabeprazo…	["Alzheimer's disease", "Multi-infarct dementia"]	"activation"	927	0	0	291	900	Acetylcholine_CXCR4		0.0353775	28.5366	0.0570322	0.955157	0.962607	-6.84223	2.43435	9.11111	5.4089	1.74018e-05	0.000164599	2.68235	2.73297	['betazole action pathway', 'cimetidine action pathway', 'esomeprazole action pathway', 'famotidine action pathway', 'gastric acid production', 'lafutidine h2-antihistamine action', 'lansoprazole action pathway', 'metiamide action pathway', 'nizatidine action pathway', 'omeprazole action pathway', 'pantoprazole action pathway', 'phospholipid biosynthesis', 'pirenzepine action pathway', 'rabeprazo…	['"Alzheimer\'s disease"', ' "Multi-infarct dementia"]']	['KEGG_AXON_GUIDANCE', 'KEGG_CHEMOKINE_SIGNALING_PATHWAY', 'KEGG_CYTOKINE_CYTOKINE_RECEPTOR_INTERACTION', 'KEGG_ENDOCYTOSIS', 'KEGG_INTESTINAL_IMMUNE_NETWORK_FOR_IGA_PRODUCTION', 'KEGG_LEUKOCYTE_TRANSENDOTHELIAL_MIGRATION']
1202	HMDB0000050	Adenosine	PTGER3	"gpcr"	StitchMetaboliteReceptor	["Extracellular", "Lysosome", "Mitochondria"]	["Blood", "Breast Milk", "Cellular Cytoplasm", "Cerebrospinal Fluid (CSF)", "Feces", "Saliva", "Urine"]	["All Tissues", "Placenta"]	["Adenine phosphoribosyltransferase deficiency (APRT)", "Adenosine Deaminase Deficiency", "Adenylosuccinate Lyase Deficiency", "AICA-Ribosiduria", "Azathioprine Action Pathway", "Cystathionine Beta-Synthase Deficiency", "Glycine N-methyltransferase Deficiency", "Glycine", " serine and threonine metabolism", "Gout or Kelley-Seegmiller Syndrome", "Homocystinuria-megaloblastic anemia due to defect i…	["Septic shock", "Irritable bowel syndrome", "Crohn's disease", "Ulcerative colitis", "Colorectal cancer", "Alzheimer's disease", "Frontotemporal dementia", "Lewy body disease", "Eosinophilic esophagitis", "Adenosine kinase deficiency", "Adenylosuccinate lyase deficiency"]	"binding"	928	237	0	116	900	Adenosine_PTGER3	Purine metabolism, adenine containing	-0.84376	28.521	-1.338	0.197797	0.399327	-5.9536	-2.6524	10.1581	-4.09605	0.000448139	0.00201091	-0.53214	-2.71702	['adenine phosphoribosyltransferase deficiency (aprt)', 'adenosine deaminase deficiency', 'adenylosuccinate lyase deficiency', 'aica-ribosiduria', 'azathioprine action pathway', 'cystathionine beta-synthase deficiency', 'glycine n-methyltransferase deficiency', 'glycine', ' serine and threonine metabolism', 'gout or kelley-seegmiller syndrome', 'homocystinuria-megaloblastic anemia due to defect i…	['"Septic shock"', ' "Irritable bowel syndrome"', ' "Crohn\'s disease"', ' "Ulcerative colitis"', ' "Colorectal cancer"', ' "Alzheimer\'s disease"', ' "Frontotemporal dementia"', ' "Lewy body disease"', ' "Eosinophilic esophagitis"', ' "Adenosine kinase deficiency"', ' "Adenylosuccinate lyase deficiency"]']	['KEGG_CALCIUM_SIGNALING_PATHWAY', 'KEGG_NEUROACTIVE_LIGAND_RECEPTOR_INTERACTION']
253	HMDB0000895	Acetylcholine	CCR1	"gpcr"	StitchMetaboliteReceptor	["Cytoplasm", "Extracellular", "Nucleus"]	["Cerebrospinal Fluid (CSF)", "Saliva"]	["Adipose Tissue", "Adrenal Medulla", "Bladder", "Brain", "Epidermis", "Fibroblasts", "Intestine", "Kidney", "Lung", "Neuron", "Pancreas", "Placenta", "Platelet", "Prostate", "Skeletal Muscle", "Spleen", "Testis"]	["Betazole Action Pathway", "Cimetidine Action Pathway", "Esomeprazole Action Pathway", "Famotidine Action Pathway", "Gastric Acid Production", "Lafutidine H2-Antihistamine Action", "Lansoprazole Action Pathway", "Metiamide Action Pathway", "Nizatidine Action Pathway", "Omeprazole Action Pathway", "Pantoprazole Action Pathway", "Phospholipid Biosynthesis", "Pirenzepine Action Pathway", "Rabeprazo…	["Alzheimer's disease", "Multi-infarct dementia"]	"activation"	921	0	0	236	900	Acetylcholine_CCR1		0.0353775	28.5366	0.0570322	0.955157	0.962607	-6.84223	1.48541	7.58138	5.30681	2.2339e-05	0.000198889	2.43369	2.68192	['betazole action pathway', 'cimetidine action pathway', 'esomeprazole action pathway', 'famotidine action pathway', 'gastric acid production', 'lafutidine h2-antihistamine action', 'lansoprazole action pathway', 'metiamide action pathway', 'nizatidine action pathway', 'omeprazole action pathway', 'pantoprazole action pathway', 'phospholipid biosynthesis', 'pirenzepine action pathway', 'rabeprazo…	['"Alzheimer\'s disease"', ' "Multi-infarct dementia"]']	['KEGG_CHEMOKINE_SIGNALING_PATHWAY', 'KEGG_CYTOKINE_CYTOKINE_RECEPTOR_INTERACTION']
490	HMDB0001341	ADP	EPHA3	"catalytic_receptor"	StitchMetaboliteReceptor	["Cytoplasm", "Endoplasmic reticulum", "Extracellular", "Mitochondria", "Nucleus", "Peroxisome"]	["Blood", "Cellular Cytoplasm", "Cerebrospinal Fluid (CSF)", "Saliva", "Urine"]	["All Tissues"]	["2-Hydroxyglutric Aciduria (D And L Form)", "2-ketoglutarate dehydrogenase complex deficiency", "2-Methyl-3-Hydroxybutryl CoA Dehydrogenase Deficiency", "27-Hydroxylase Deficiency", "3-Hydroxy-3-Methylglutaryl-CoA Lyase Deficiency", "3-hydroxyisobutyric acid dehydrogenase deficiency", "3-hydroxyisobutyric aciduria", "3-Methylcrotonyl Coa Carboxylase Deficiency Type I", "3-Methylglutaconic Acidur…	["Rachialgia", "Subarachnoid hemorrhage", "Epilepsy", "Stroke", "Neuroinfection", "Eosinophilic esophagitis"]	"binding"	955	572	0	0	900	ADP_EPHA3		0.224202	24.7369	0.414343	0.68359	0.844689	-6.75469	1.6101	7.92854	4.91465	5.86914e-05	0.000412498	1.47385	2.6645	['2-hydroxyglutric aciduria (d and l form)', '2-ketoglutarate dehydrogenase complex deficiency', '2-methyl-3-hydroxybutryl coa dehydrogenase deficiency', '27-hydroxylase deficiency', '3-hydroxy-3-methylglutaryl-coa lyase deficiency', '3-hydroxyisobutyric acid dehydrogenase deficiency', '3-hydroxyisobutyric aciduria', '3-methylcrotonyl coa carboxylase deficiency type i', '3-methylglutaconic acidur…	['"Rachialgia"', ' "Subarachnoid hemorrhage"', ' "Epilepsy"', ' "Stroke"', ' "Neuroinfection"', ' "Eosinophilic esophagitis"]']	['KEGG_AXON_GUIDANCE']
2027	HMDB0000895	Acetylcholine	LTB4R	"gpcr"	StitchMetaboliteReceptor	["Cytoplasm", "Extracellular", "Nucleus"]	["Cerebrospinal Fluid (CSF)", "Saliva"]	["Adipose Tissue", "Adrenal Medulla", "Bladder", "Brain", "Epidermis", "Fibroblasts", "Intestine", "Kidney", "Lung", "Neuron", "Pancreas", "Placenta", "Platelet", "Prostate", "Skeletal Muscle", "Spleen", "Testis"]	["Betazole Action Pathway", "Cimetidine Action Pathway", "Esomeprazole Action Pathway", "Famotidine Action Pathway", "Gastric Acid Production", "Lafutidine H2-Antihistamine Action", "Lansoprazole Action Pathway", "Metiamide Action Pathway", "Nizatidine Action Pathway", "Omeprazole Action Pathway", "Pantoprazole Action Pathway", "Phospholipid Biosynthesis", "Pirenzepine Action Pathway", "Rabeprazo…	["Alzheimer's disease", "Multi-infarct dementia"]	"activation"	921	0	0	236	900	Acetylcholine_LTB4R		0.0353775	28.5366	0.0570322	0.955157	0.962607	-6.84223	0.700235	8.15991	5.24124	2.62364e-05	0.000224426	2.27368	2.64914	['betazole action pathway', 'cimetidine action pathway', 'esomeprazole action pathway', 'famotidine action pathway', 'gastric acid production', 'lafutidine h2-antihistamine action', 'lansoprazole action pathway', 'metiamide action pathway', 'nizatidine action pathway', 'omeprazole action pathway', 'pantoprazole action pathway', 'phospholipid biosynthesis', 'pirenzepine action pathway', 'rabeprazo…	['"Alzheimer\'s disease"', ' "Multi-infarct dementia"]']	['KEGG_NEUROACTIVE_LIGAND_RECEPTOR_INTERACTION']
2210	HMDB0000220	Palmitic acid	AGTR1	"gpcr"	StitchMetaboliteReceptor	["Cytoplasm", "Endoplasmic reticulum", "Extracellular", "Membrane", "Peroxisome"]	["Blood", "Cerebrospinal Fluid (CSF)", "Feces", "Saliva", "Sweat", "Urine"]	["Adipose Tissue", "Bladder", "Epidermis", "Fibroblasts", "Kidney", "Placenta", "Platelet", "Prostate", "Skeletal Muscle"]	["27-Hydroxylase Deficiency", "Alendronate Action Pathway", "Atorvastatin Action Pathway", "Carnitine palmitoyl transferase deficiency (I)", "Carnitine palmitoyl transferase deficiency (II)", "Cerebrotendinous Xanthomatosis (CTX)", "Cerivastatin Action Pathway", "Cholesteryl ester storage disease", "Congenital Bile Acid Synthesis Defect Type II", "Congenital Bile Acid Synthesis Defect Type III", …	["Perillyl alcohol administration for cancer treatment", "Colorectal cancer", "Schizophrenia", "Inflammatory bowel disease", "Eosinophilic esophagitis"]	"activation"	945	322	0	236	900	Palmitic acid_AGTR1	Long chain fatty acid	-0.0282969	28.1794	-0.0594388	0.953267	0.962607	-6.84208	-1.26475	7.6677	-5.22417	2.73594e-05	0.000231544	2.23199	-2.6418	['27-hydroxylase deficiency', 'alendronate action pathway', 'atorvastatin action pathway', 'carnitine palmitoyl transferase deficiency (i)', 'carnitine palmitoyl transferase deficiency (ii)', 'cerebrotendinous xanthomatosis (ctx)', 'cerivastatin action pathway', 'cholesteryl ester storage disease', 'congenital bile acid synthesis defect type ii', 'congenital bile acid synthesis defect type iii', …	['"Perillyl alcohol administration for cancer treatment"', ' "Colorectal cancer"', ' "Schizophrenia"', ' "Inflammatory bowel disease"', ' "Eosinophilic esophagitis"]']	['KEGG_CALCIUM_SIGNALING_PATHWAY', 'KEGG_NEUROACTIVE_LIGAND_RECEPTOR_INTERACTION', 'KEGG_RENIN_ANGIOTENSIN_SYSTEM', 'KEGG_VASCULAR_SMOOTH_MUSCLE_CONTRACTION']
2545	HMDB0000148	L-Glutamic acid	CASR	"gpcr"	StitchMetaboliteReceptor	["Endoplasmic reticulum", "Extracellular", "Lysosome", "Mitochondria"]	["Blood", "Cellular Cytoplasm", "Cerebrospinal Fluid (CSF)", "Feces", "Saliva", "Sweat", "Urine"]	["Adipose Tissue", "Adrenal Medulla", "Epidermis", "Fibroblasts", "Intestine", "Kidney", "Neuron", "Pancreas", "Placenta", "Platelet", "Prostate", "Skeletal Muscle", "Spleen"]	["2-aminoadipic 2-oxoadipic aciduria", "2-Hydroxyglutric Aciduria (D And L Form)", "2-Methyl-3-Hydroxybutryl CoA Dehydrogenase Deficiency", "3-Hydroxy-3-Methylglutaryl-CoA Lyase Deficiency", "3-hydroxyisobutyric acid dehydrogenase deficiency", "3-hydroxyisobutyric aciduria", "3-Methylcrotonyl Coa Carboxylase Deficiency Type I", "3-Methylglutaconic Aciduria Type I", "3-Methylglutaconic Aciduria Ty…	["Epilepsy", "Schizophrenia", "Alzheimer's disease", "Heart failure", "Stomach cancer", "N-acetylglutamate synthetase deficiency", "Dicarboxylic aminoaciduria", "Lipoyltransferase 1 Deficiency", "Anoxia", "Leukemia", "Rett syndrome", "Irritable bowel syndrome", "Colorectal cancer", "Autism", "Crohn's disease", "Ulcerative colitis", "Obesity", "Diverticular disease", "Sepsis", "Perillyl alcohol ad…	"binding"	943	409	0	104	900	L-Glutamic acid_CASR		0.28847	31.3331	0.949716	0.355017	0.584412	-6.38454	-3.15398	8.51128	-6.20182	2.58408e-06	4.13922e-05	4.58576	-2.62605	['2-aminoadipic 2-oxoadipic aciduria', '2-hydroxyglutric aciduria (d and l form)', '2-methyl-3-hydroxybutryl coa dehydrogenase deficiency', '3-hydroxy-3-methylglutaryl-coa lyase deficiency', '3-hydroxyisobutyric acid dehydrogenase deficiency', '3-hydroxyisobutyric aciduria', '3-methylcrotonyl coa carboxylase deficiency type i', '3-methylglutaconic aciduria type i', '3-methylglutaconic aciduria ty…	['"Epilepsy"', ' "Schizophrenia"', ' "Alzheimer\'s disease"', ' "Heart failure"', ' "Stomach cancer"', ' "N-acetylglutamate synthetase deficiency"', ' "Dicarboxylic aminoaciduria"', ' "Lipoyltransferase 1 Deficiency"', ' "Anoxia"', ' "Leukemia"', ' "Rett syndrome"', ' "Irritable bowel syndrome"', ' "Colorectal cancer"', ' "Autism"', ' "Crohn\'s disease"', ' "Ulcerative colitis"', ' "Obesity"', ' …
592	HMDB0000673	Linoleic acid	RXRA	"nhr"	StitchMetaboliteReceptor	["Cytoplasm", "Extracellular", "Membrane"]	["Blood", "Cerebrospinal Fluid (CSF)", "Feces", "Saliva", "Urine"]	["Adipose Tissue", "Epidermis", "Erythrocyte", "Fibroblasts", "Intestine", "Kidney", "Neuron", "Placenta", "Platelet", "Prostate", "Skeletal Muscle", "Spleen"]	["alpha-Linolenic acid metabolism"]	["Gestational diabetes", "Cirrhosis", "Hypertension", "Essential hypertension", "Perillyl alcohol administration for cancer treatment", "Lung Cancer", "Schizophrenia", "Isovaleric acidemia", "Colorectal cancer", "Bladder infections", "Ulcerative colitis", "Thyroid cancer "]	"binding"	909	0	0	116	900	Linoleic acid_RXRA	Essential fatty acid	-0.620077	26.1109	-1.49633	0.152148	0.339163	-5.74337	-0.587799	10.7071	-3.75281	0.00104661	0.00395467	-1.36089	-2.62457	['alpha-linolenic acid metabolism']	['"Gestational diabetes"', ' "Cirrhosis"', ' "Hypertension"', ' "Essential hypertension"', ' "Perillyl alcohol administration for cancer treatment"', ' "Lung Cancer"', ' "Schizophrenia"', ' "Isovaleric acidemia"', ' "Colorectal cancer"', ' "Bladder infections"', ' "Ulcerative colitis"', ' "Thyroid cancer "]']	['KEGG_ADIPOCYTOKINE_SIGNALING_PATHWAY', 'KEGG_NON_SMALL_CELL_LUNG_CANCER', 'KEGG_PATHWAYS_IN_CANCER', 'KEGG_PPAR_SIGNALING_PATHWAY', 'KEGG_SMALL_CELL_LUNG_CANCER', 'KEGG_THYROID_CANCER']
3116	HMDB0000123	Glycine	PTPRK	"catalytic_receptor"	StitchMetaboliteReceptor	["Extracellular", "Lysosome", "Mitochondria", "Peroxisome"]	["Bile", "Blood", "Cerebrospinal Fluid (CSF)", "Feces", "Saliva", "Sweat", "Urine"]	["Bladder", "Brain", "Epidermis", "Fibroblasts", "Intestine", "Kidney", "Neuron", "Pancreas", "Placenta", "Platelet", "Prostate", "Spleen", "Thyroid Gland"]	["2-Hydroxyglutric Aciduria (D And L Form)", "27-Hydroxylase Deficiency", "3-Phosphoglycerate dehydrogenase deficiency", "4-Hydroxybutyric Aciduria/Succinic Semialdehyde Dehydrogenase Deficiency", "5-oxoprolinase deficiency", "5-Oxoprolinuria", "Acute Intermittent Porphyria", "Adenine phosphoribosyltransferase deficiency (APRT)", "Adenosine Deaminase Deficiency", "Adenylosuccinate Lyase Deficienc…	["D-Glyceric acidemia", "Refractory localization-related epilepsy", "Juvenile myoclonic epilepsy", "Alzheimer's disease", "D-Glyceric acidura", "Early preeclampsia", "Pregnancy", "Late-onset preeclampsia", "3-Methyl-crotonyl-glycinuria", "Sarcosinemia", "N-acetylglutamate synthetase deficiency", "Histidinemia", "Obesity", "Neu-Laxova Syndrome 1", "Hyperglycinemia", " lactic acidosis", " and seizu…	"binding"	582	582	0	0	0	Glycine_PTPRK	Glycine, serine and threonine metabolism	-0.045691	26.0624	-0.198331	0.845041	0.932159	-6.8234	0.9048	10.776	5.3924	1.81179e-05	0.00016926	2.64219	2.59703	['2-hydroxyglutric aciduria (d and l form)', '27-hydroxylase deficiency', '3-phosphoglycerate dehydrogenase deficiency', '4-hydroxybutyric aciduria/succinic semialdehyde dehydrogenase deficiency', '5-oxoprolinase deficiency', '5-oxoprolinuria', 'acute intermittent porphyria', 'adenine phosphoribosyltransferase deficiency (aprt)', 'adenosine deaminase deficiency', 'adenylosuccinate lyase deficienc…	['"D-Glyceric acidemia"', ' "Refractory localization-related epilepsy"', ' "Juvenile myoclonic epilepsy"', ' "Alzheimer\'s disease"', ' "D-Glyceric acidura"', ' "Early preeclampsia"', ' "Pregnancy"', ' "Late-onset preeclampsia"', ' "3-Methyl-crotonyl-glycinuria"', ' "Sarcosinemia"', ' "N-acetylglutamate synthetase deficiency"', ' "Histidinemia"', ' "Obesity"', ' "Neu-Laxova Syndrome 1"', ' "Hyper…
2031	HMDB0000220	Palmitic acid	LTB4R	"gpcr"	StitchMetaboliteReceptor	["Cytoplasm", "Endoplasmic reticulum", "Extracellular", "Membrane", "Peroxisome"]	["Blood", "Cerebrospinal Fluid (CSF)", "Feces", "Saliva", "Sweat", "Urine"]	["Adipose Tissue", "Bladder", "Epidermis", "Fibroblasts", "Kidney", "Placenta", "Platelet", "Prostate", "Skeletal Muscle"]	["27-Hydroxylase Deficiency", "Alendronate Action Pathway", "Atorvastatin Action Pathway", "Carnitine palmitoyl transferase deficiency (I)", "Carnitine palmitoyl transferase deficiency (II)", "Cerebrotendinous Xanthomatosis (CTX)", "Cerivastatin Action Pathway", "Cholesteryl ester storage disease", "Congenital Bile Acid Synthesis Defect Type II", "Congenital Bile Acid Synthesis Defect Type III", …	["Perillyl alcohol administration for cancer treatment", "Colorectal cancer", "Schizophrenia", "Inflammatory bowel disease", "Eosinophilic esophagitis"]	"activation"	945	322	0	236	900	Palmitic acid_LTB4R	Long chain fatty acid	-0.0282969	28.1794	-0.0594388	0.953267	0.962607	-6.84208	0.700235	8.15991	5.24124	2.62364e-05	0.000224426	2.27368	2.5909	['27-hydroxylase deficiency', 'alendronate action pathway', 'atorvastatin action pathway', 'carnitine palmitoyl transferase deficiency (i)', 'carnitine palmitoyl transferase deficiency (ii)', 'cerebrotendinous xanthomatosis (ctx)', 'cerivastatin action pathway', 'cholesteryl ester storage disease', 'congenital bile acid synthesis defect type ii', 'congenital bile acid synthesis defect type iii', …	['"Perillyl alcohol administration for cancer treatment"', ' "Colorectal cancer"', ' "Schizophrenia"', ' "Inflammatory bowel disease"', ' "Eosinophilic esophagitis"]']	['KEGG_NEUROACTIVE_LIGAND_RECEPTOR_INTERACTION']
2206	HMDB0000895	Acetylcholine	AGTR1	"gpcr"	StitchMetaboliteReceptor	["Cytoplasm", "Extracellular", "Nucleus"]	["Cerebrospinal Fluid (CSF)", "Saliva"]	["Adipose Tissue", "Adrenal Medulla", "Bladder", "Brain", "Epidermis", "Fibroblasts", "Intestine", "Kidney", "Lung", "Neuron", "Pancreas", "Placenta", "Platelet", "Prostate", "Skeletal Muscle", "Spleen", "Testis"]	["Betazole Action Pathway", "Cimetidine Action Pathway", "Esomeprazole Action Pathway", "Famotidine Action Pathway", "Gastric Acid Production", "Lafutidine H2-Antihistamine Action", "Lansoprazole Action Pathway", "Metiamide Action Pathway", "Nizatidine Action Pathway", "Omeprazole Action Pathway", "Pantoprazole Action Pathway", "Phospholipid Biosynthesis", "Pirenzepine Action Pathway", "Rabeprazo…	["Alzheimer's disease", "Multi-infarct dementia"]	"activation"	933	0	0	350	900	Acetylcholine_AGTR1		0.0353775	28.5366	0.0570322	0.955157	0.962607	-6.84223	-1.26475	7.6677	-5.22417	2.73594e-05	0.000231544	2.23199	-2.58357	['betazole action pathway', 'cimetidine action pathway', 'esomeprazole action pathway', 'famotidine action pathway', 'gastric acid production', 'lafutidine h2-antihistamine action', 'lansoprazole action pathway', 'metiamide action pathway', 'nizatidine action pathway', 'omeprazole action pathway', 'pantoprazole action pathway', 'phospholipid biosynthesis', 'pirenzepine action pathway', 'rabeprazo…	['"Alzheimer\'s disease"', ' "Multi-infarct dementia"]']	['KEGG_CALCIUM_SIGNALING_PATHWAY', 'KEGG_NEUROACTIVE_LIGAND_RECEPTOR_INTERACTION', 'KEGG_RENIN_ANGIOTENSIN_SYSTEM', 'KEGG_VASCULAR_SMOOTH_MUSCLE_CONTRACTION']
1906	HMDB0000538	Adenosine triphosphate	EGFR	"catalytic_receptor"	StitchMetaboliteReceptor	["Cytoplasm", "Endoplasmic reticulum", "Extracellular", "Mitochondria", "Nucleus", "Peroxisome"]	["Blood", "Cellular Cytoplasm", "Cerebrospinal Fluid (CSF)", "Saliva"]	["Adipose Tissue", "Bladder", "Fibroblasts", "Intestine", "Kidney", "Neuron", "Pancreas", "Platelet", "Skeletal Muscle"]	["2-Hydroxyglutric Aciduria (D And L Form)", "2-ketoglutarate dehydrogenase complex deficiency", "2-Methyl-3-Hydroxybutryl CoA Dehydrogenase Deficiency", "27-Hydroxylase Deficiency", "3-Hydroxy-3-Methylglutaryl-CoA Lyase Deficiency", "3-hydroxyisobutyric acid dehydrogenase deficiency", "3-hydroxyisobutyric aciduria", "3-Methylcrotonyl Coa Carboxylase Deficiency Type I", "3-Methylglutaconic Acidur…	["Rachialgia", "Subarachnoid hemorrhage", "Epilepsy", "Stroke", "Neuroinfection"]	"activation"	988	0	0	885	900	Adenosine triphosphate_EGFR		2.32771	21.5354	1.52703	0.145425	0.331075	-5.66779	1.19602	11.3718	3.59828	0.00152866	0.00533891	-1.72886	2.56266	['2-hydroxyglutric aciduria (d and l form)', '2-ketoglutarate dehydrogenase complex deficiency', '2-methyl-3-hydroxybutryl coa dehydrogenase deficiency', '27-hydroxylase deficiency', '3-hydroxy-3-methylglutaryl-coa lyase deficiency', '3-hydroxyisobutyric acid dehydrogenase deficiency', '3-hydroxyisobutyric aciduria', '3-methylcrotonyl coa carboxylase deficiency type i', '3-methylglutaconic acidur…	['"Rachialgia"', ' "Subarachnoid hemorrhage"', ' "Epilepsy"', ' "Stroke"', ' "Neuroinfection"]']	['KEGG_ADHERENS_JUNCTION', 'KEGG_BLADDER_CANCER', 'KEGG_CALCIUM_SIGNALING_PATHWAY', 'KEGG_CYTOKINE_CYTOKINE_RECEPTOR_INTERACTION', 'KEGG_DORSO_VENTRAL_AXIS_FORMATION', 'KEGG_ENDOCYTOSIS', 'KEGG_ENDOMETRIAL_CANCER', 'KEGG_EPITHELIAL_CELL_SIGNALING_IN_HELICOBACTER_PYLORI_INFECTION', 'KEGG_ERBB_SIGNALING_PATHWAY', 'KEGG_FOCAL_ADHESION', 'KEGG_GAP_JUNCTION', 'KEGG_GLIOMA', 'KEGG_GNRH_SIGNALING_PATHWA…
2925	HMDB0000050	Adenosine	ADORA1	"gpcr"	StitchMetaboliteReceptor	["Extracellular", "Lysosome", "Mitochondria"]	["Blood", "Breast Milk", "Cellular Cytoplasm", "Cerebrospinal Fluid (CSF)", "Feces", "Saliva", "Urine"]	["All Tissues", "Placenta"]	["Adenine phosphoribosyltransferase deficiency (APRT)", "Adenosine Deaminase Deficiency", "Adenylosuccinate Lyase Deficiency", "AICA-Ribosiduria", "Azathioprine Action Pathway", "Cystathionine Beta-Synthase Deficiency", "Glycine N-methyltransferase Deficiency", "Glycine", " serine and threonine metabolism", "Gout or Kelley-Seegmiller Syndrome", "Homocystinuria-megaloblastic anemia due to defect i…	["Septic shock", "Irritable bowel syndrome", "Crohn's disease", "Ulcerative colitis", "Colorectal cancer", "Alzheimer's disease", "Frontotemporal dementia", "Lewy body disease", "Eosinophilic esophagitis", "Adenosine kinase deficiency", "Adenylosuccinate lyase deficiency"]	"activation"	999	850	0	977	900	Adenosine_ADORA1	Purine metabolism, adenine containing	-0.84376	28.521	-1.338	0.197797	0.399327	-5.9536	-1.2238	7.44372	-3.78717	0.000961765	0.00369212	-1.27858	-2.56258	['adenine phosphoribosyltransferase deficiency (aprt)', 'adenosine deaminase deficiency', 'adenylosuccinate lyase deficiency', 'aica-ribosiduria', 'azathioprine action pathway', 'cystathionine beta-synthase deficiency', 'glycine n-methyltransferase deficiency', 'glycine', ' serine and threonine metabolism', 'gout or kelley-seegmiller syndrome', 'homocystinuria-megaloblastic anemia due to defect i…	['"Septic shock"', ' "Irritable bowel syndrome"', ' "Crohn\'s disease"', ' "Ulcerative colitis"', ' "Colorectal cancer"', ' "Alzheimer\'s disease"', ' "Frontotemporal dementia"', ' "Lewy body disease"', ' "Eosinophilic esophagitis"', ' "Adenosine kinase deficiency"', ' "Adenylosuccinate lyase deficiency"]']	['KEGG_NEUROACTIVE_LIGAND_RECEPTOR_INTERACTION']
2239	HMDB0000131	Glycerol	ITGA4	"catalytic_receptor"	StitchMetaboliteReceptor	["Extracellular", "Mitochondria"]	["Blood", "Cerebrospinal Fluid (CSF)", "Feces", "Saliva", "Sweat", "Urine"]	["Adipose Tissue", "Bladder", "Brain", "Epidermis", "Kidney", "Liver", "Neuron", "Pancreas", "Placenta", "Prostate", "Skeletal Muscle", "Spleen", "Testis", "Thyroid Gland"]	["D-glyceric acidura", "Familial lipoprotein lipase deficiency", "Galactose Metabolism", "Galactosemia", "Glycerol Kinase Deficiency", "Glycerolipid Metabolism"]	["Glycerol kinase deficiency", "Diabetes mellitus type 2", "Schizophrenia", "Early preeclampsia", "Pregnancy", "Late-onset preeclampsia", "Crohn's disease", "Ulcerative colitis", "Irritable bowel syndrome", "Colorectal cancer", "Eosinophilic esophagitis"]	"binding"	800	800	0	0	0	Glycerol_ITGA4	Glycerolipid metabolism	-0.696201	25.661	-1.92812	0.0700027	0.208064	-5.08303	1.91819	8.9235	6.96753	4.37971e-07	1.15601e-05	6.36135	2.51971	['d-glyceric acidura', 'familial lipoprotein lipase deficiency', 'galactose metabolism', 'galactosemia', 'glycerol kinase deficiency', 'glycerolipid metabolism']	['"Glycerol kinase deficiency"', ' "Diabetes mellitus type 2"', ' "Schizophrenia"', ' "Early preeclampsia"', ' "Pregnancy"', ' "Late-onset preeclampsia"', ' "Crohn\'s disease"', ' "Ulcerative colitis"', ' "Irritable bowel syndrome"', ' "Colorectal cancer"', ' "Eosinophilic esophagitis"]']	['KEGG_ARRHYTHMOGENIC_RIGHT_VENTRICULAR_CARDIOMYOPATHY_ARVC', 'KEGG_CELL_ADHESION_MOLECULES_CAMS', 'KEGG_DILATED_CARDIOMYOPATHY', 'KEGG_ECM_RECEPTOR_INTERACTION', 'KEGG_FOCAL_ADHESION', 'KEGG_HEMATOPOIETIC_CELL_LINEAGE', 'KEGG_HYPERTROPHIC_CARDIOMYOPATHY_HCM', 'KEGG_INTESTINAL_IMMUNE_NETWORK_FOR_IGA_PRODUCTION', 'KEGG_LEISHMANIA_INFECTION', 'KEGG_LEUKOCYTE_TRANSENDOTHELIAL_MIGRATION', 'KEGG_REGUL…
2082	HMDB0001341	ADP	P2RY14	"gpcr"	StitchMetaboliteReceptor	["Cytoplasm", "Endoplasmic reticulum", "Extracellular", "Mitochondria", "Nucleus", "Peroxisome"]	["Blood", "Cellular Cytoplasm", "Cerebrospinal Fluid (CSF)", "Saliva", "Urine"]	["All Tissues"]	["2-Hydroxyglutric Aciduria (D And L Form)", "2-ketoglutarate dehydrogenase complex deficiency", "2-Methyl-3-Hydroxybutryl CoA Dehydrogenase Deficiency", "27-Hydroxylase Deficiency", "3-Hydroxy-3-Methylglutaryl-CoA Lyase Deficiency", "3-hydroxyisobutyric acid dehydrogenase deficiency", "3-hydroxyisobutyric aciduria", "3-Methylcrotonyl Coa Carboxylase Deficiency Type I", "3-Methylglutaconic Acidur…	["Rachialgia", "Subarachnoid hemorrhage", "Epilepsy", "Stroke", "Neuroinfection", "Eosinophilic esophagitis"]	"activation"	912	0	0	146	900	ADP_P2RY14		0.224202	24.7369	0.414343	0.68359	0.844689	-6.75469	0.704966	6.78387	4.61815	0.000122442	0.000720761	0.745637	2.51624	['2-hydroxyglutric aciduria (d and l form)', '2-ketoglutarate dehydrogenase complex deficiency', '2-methyl-3-hydroxybutryl coa dehydrogenase deficiency', '27-hydroxylase deficiency', '3-hydroxy-3-methylglutaryl-coa lyase deficiency', '3-hydroxyisobutyric acid dehydrogenase deficiency', '3-hydroxyisobutyric aciduria', '3-methylcrotonyl coa carboxylase deficiency type i', '3-methylglutaconic acidur…	['"Rachialgia"', ' "Subarachnoid hemorrhage"', ' "Epilepsy"', ' "Stroke"', ' "Neuroinfection"', ' "Eosinophilic esophagitis"]']	['KEGG_NEUROACTIVE_LIGAND_RECEPTOR_INTERACTION']
1748	HMDB0000131	Glycerol	IL3RA	"catalytic_receptor"	StitchMetaboliteReceptor	["Extracellular", "Mitochondria"]	["Blood", "Cerebrospinal Fluid (CSF)", "Feces", "Saliva", "Sweat", "Urine"]	["Adipose Tissue", "Bladder", "Brain", "Epidermis", "Kidney", "Liver", "Neuron", "Pancreas", "Placenta", "Prostate", "Skeletal Muscle", "Spleen", "Testis", "Thyroid Gland"]	["D-glyceric acidura", "Familial lipoprotein lipase deficiency", "Galactose Metabolism", "Galactosemia", "Glycerol Kinase Deficiency", "Glycerolipid Metabolism"]	["Glycerol kinase deficiency", "Diabetes mellitus type 2", "Schizophrenia", "Early preeclampsia", "Pregnancy", "Late-onset preeclampsia", "Crohn's disease", "Ulcerative colitis", "Irritable bowel syndrome", "Colorectal cancer", "Eosinophilic esophagitis"]	"binding"	800	800	0	0	0	Glycerol_IL3RA	Glycerolipid metabolism	-0.696201	25.661	-1.92812	0.0700027	0.208064	-5.08303	-0.487542	8.69495	-2.99601	0.00648145	0.0172395	-3.11521	-2.46207	['d-glyceric acidura', 'familial lipoprotein lipase deficiency', 'galactose metabolism', 'galactosemia', 'glycerol kinase deficiency', 'glycerolipid metabolism']	['"Glycerol kinase deficiency"', ' "Diabetes mellitus type 2"', ' "Schizophrenia"', ' "Early preeclampsia"', ' "Pregnancy"', ' "Late-onset preeclampsia"', ' "Crohn\'s disease"', ' "Ulcerative colitis"', ' "Irritable bowel syndrome"', ' "Colorectal cancer"', ' "Eosinophilic esophagitis"]']	['KEGG_APOPTOSIS', 'KEGG_CYTOKINE_CYTOKINE_RECEPTOR_INTERACTION', 'KEGG_HEMATOPOIETIC_CELL_LINEAGE', 'KEGG_JAK_STAT_SIGNALING_PATHWAY']
759	HMDB0000131	Glycerol	PTK7	"catalytic_receptor"	StitchMetaboliteReceptor	["Extracellular", "Mitochondria"]	["Blood", "Cerebrospinal Fluid (CSF)", "Feces", "Saliva", "Sweat", "Urine"]	["Adipose Tissue", "Bladder", "Brain", "Epidermis", "Kidney", "Liver", "Neuron", "Pancreas", "Placenta", "Prostate", "Skeletal Muscle", "Spleen", "Testis", "Thyroid Gland"]	["D-glyceric acidura", "Familial lipoprotein lipase deficiency", "Galactose Metabolism", "Galactosemia", "Glycerol Kinase Deficiency", "Glycerolipid Metabolism"]	["Glycerol kinase deficiency", "Diabetes mellitus type 2", "Schizophrenia", "Early preeclampsia", "Pregnancy", "Late-onset preeclampsia", "Crohn's disease", "Ulcerative colitis", "Irritable bowel syndrome", "Colorectal cancer", "Eosinophilic esophagitis"]	"binding"	582	582	0	0	0	Glycerol_PTK7	Glycerolipid metabolism	-0.696201	25.661	-1.92812	0.0700027	0.208064	-5.08303	-0.705181	9.10184	-2.98928	0.00658438	0.0174665	-3.13015	-2.4587	['d-glyceric acidura', 'familial lipoprotein lipase deficiency', 'galactose metabolism', 'galactosemia', 'glycerol kinase deficiency', 'glycerolipid metabolism']	['"Glycerol kinase deficiency"', ' "Diabetes mellitus type 2"', ' "Schizophrenia"', ' "Early preeclampsia"', ' "Pregnancy"', ' "Late-onset preeclampsia"', ' "Crohn\'s disease"', ' "Ulcerative colitis"', ' "Irritable bowel syndrome"', ' "Colorectal cancer"', ' "Eosinophilic esophagitis"]']
3761	HMDB0000131	Glycerol	PGR	"nhr"	StitchMetaboliteReceptor	["Extracellular", "Mitochondria"]	["Blood", "Cerebrospinal Fluid (CSF)", "Feces", "Saliva", "Sweat", "Urine"]	["Adipose Tissue", "Bladder", "Brain", "Epidermis", "Kidney", "Liver", "Neuron", "Pancreas", "Placenta", "Prostate", "Skeletal Muscle", "Spleen", "Testis", "Thyroid Gland"]	["D-glyceric acidura", "Familial lipoprotein lipase deficiency", "Galactose Metabolism", "Galactosemia", "Glycerol Kinase Deficiency", "Glycerolipid Metabolism"]	["Glycerol kinase deficiency", "Diabetes mellitus type 2", "Schizophrenia", "Early preeclampsia", "Pregnancy", "Late-onset preeclampsia", "Crohn's disease", "Ulcerative colitis", "Irritable bowel syndrome", "Colorectal cancer", "Eosinophilic esophagitis"]	"binding"	828	800	0	169	0	Glycerol_PGR	Glycerolipid metabolism	-0.696201	25.661	-1.92812	0.0700027	0.208064	-5.08303	-0.992263	8.10049	-2.96544	0.00696177	0.0183302	-3.18296	-2.44678	['d-glyceric acidura', 'familial lipoprotein lipase deficiency', 'galactose metabolism', 'galactosemia', 'glycerol kinase deficiency', 'glycerolipid metabolism']	['"Glycerol kinase deficiency"', ' "Diabetes mellitus type 2"', ' "Schizophrenia"', ' "Early preeclampsia"', ' "Pregnancy"', ' "Late-onset preeclampsia"', ' "Crohn\'s disease"', ' "Ulcerative colitis"', ' "Irritable bowel syndrome"', ' "Colorectal cancer"', ' "Eosinophilic esophagitis"]']	['KEGG_OOCYTE_MEIOSIS', 'KEGG_PROGESTERONE_MEDIATED_OOCYTE_MATURATION']
3878	HMDB0000191	L-Aspartic acid	GRID1	"lgic"	StitchMetaboliteReceptor	["Cytoplasm", "Extracellular", "Mitochondria"]	["Blood", "Breast Milk", "Cerebrospinal Fluid (CSF)", "Feces", "Saliva", "Sweat", "Urine"]	["All Tissues", "Placenta", "Prostate"]	["2-Hydroxyglutric Aciduria (D And L Form)", "4-Hydroxybutyric Aciduria/Succinic Semialdehyde Dehydrogenase Deficiency", "Adenine phosphoribosyltransferase deficiency (APRT)", "Adenosine Deaminase Deficiency", "Adenylosuccinate Lyase Deficiency", "AICA-Ribosiduria", "Alkaptonuria", "Arginine and proline metabolism", "Arginine: Glycine Amidinotransferase Deficiency (AGAT Deficiency)", "Argininemia…	["Epilepsy", "Cirrhosis", "Alzheimer's disease", "Dicarboxylic aminoaciduria", "Growth hormone deficiency", "Schizophrenia", "Irritable bowel syndrome", "Ulcerative colitis", "Colorectal cancer", "Crohn's disease", "Gout", "Perillyl alcohol administration for cancer treatment", "Pancreatic cancer", "Periodontal disease", "Frontotemporal dementia", "Lewy body disease", "Attachment loss", "Missing …	"activation"	800	0	0	0	800	L-Aspartic acid_GRID1	Alanine and aspartate metabolism	0.629325	27.3399	1.73988	0.0992001	0.258888	-5.38546	0.64565	6.82557	3.0757	0.0053742	0.0147605	-2.93724	2.40779	['2-hydroxyglutric aciduria (d and l form)', '4-hydroxybutyric aciduria/succinic semialdehyde dehydrogenase deficiency', 'adenine phosphoribosyltransferase deficiency (aprt)', 'adenosine deaminase deficiency', 'adenylosuccinate lyase deficiency', 'aica-ribosiduria', 'alkaptonuria', 'arginine and proline metabolism', 'arginine: glycine amidinotransferase deficiency (agat deficiency)', 'argininemia…	['"Epilepsy"', ' "Cirrhosis"', ' "Alzheimer\'s disease"', ' "Dicarboxylic aminoaciduria"', ' "Growth hormone deficiency"', ' "Schizophrenia"', ' "Irritable bowel syndrome"', ' "Ulcerative colitis"', ' "Colorectal cancer"', ' "Crohn\'s disease"', ' "Gout"', ' "Perillyl alcohol administration for cancer treatment"', ' "Pancreatic cancer"', ' "Periodontal disease"', ' "Frontotemporal dementia"', ' "…	['KEGG_NEUROACTIVE_LIGAND_RECEPTOR_INTERACTION']
2668	HMDB0000131	Glycerol	MET	"catalytic_receptor"	StitchMetaboliteReceptor	["Extracellular", "Mitochondria"]	["Blood", "Cerebrospinal Fluid (CSF)", "Feces", "Saliva", "Sweat", "Urine"]	["Adipose Tissue", "Bladder", "Brain", "Epidermis", "Kidney", "Liver", "Neuron", "Pancreas", "Placenta", "Prostate", "Skeletal Muscle", "Spleen", "Testis", "Thyroid Gland"]	["D-glyceric acidura", "Familial lipoprotein lipase deficiency", "Galactose Metabolism", "Galactosemia", "Glycerol Kinase Deficiency", "Glycerolipid Metabolism"]	["Glycerol kinase deficiency", "Diabetes mellitus type 2", "Schizophrenia", "Early preeclampsia", "Pregnancy", "Late-onset preeclampsia", "Crohn's disease", "Ulcerative colitis", "Irritable bowel syndrome", "Colorectal cancer", "Eosinophilic esophagitis"]	"binding"	825	800	0	153	0	Glycerol_MET	Glycerolipid metabolism	-0.696201	25.661	-1.92812	0.0700027	0.208064	-5.08303	2.03935	11.5203	6.65776	8.90291e-07	1.94844e-05	5.65146	2.36482	['d-glyceric acidura', 'familial lipoprotein lipase deficiency', 'galactose metabolism', 'galactosemia', 'glycerol kinase deficiency', 'glycerolipid metabolism']	['"Glycerol kinase deficiency"', ' "Diabetes mellitus type 2"', ' "Schizophrenia"', ' "Early preeclampsia"', ' "Pregnancy"', ' "Late-onset preeclampsia"', ' "Crohn\'s disease"', ' "Ulcerative colitis"', ' "Irritable bowel syndrome"', ' "Colorectal cancer"', ' "Eosinophilic esophagitis"]']	['KEGG_ADHERENS_JUNCTION', 'KEGG_AXON_GUIDANCE', 'KEGG_CYTOKINE_CYTOKINE_RECEPTOR_INTERACTION', 'KEGG_ENDOCYTOSIS', 'KEGG_EPITHELIAL_CELL_SIGNALING_IN_HELICOBACTER_PYLORI_INFECTION', 'KEGG_FOCAL_ADHESION', 'KEGG_MELANOMA', 'KEGG_PATHWAYS_IN_CANCER', 'KEGG_RENAL_CELL_CARCINOMA']
3435	HMDB0000050	Adenosine	PTGER4	"gpcr"	StitchMetaboliteReceptor	["Extracellular", "Lysosome", "Mitochondria"]	["Blood", "Breast Milk", "Cellular Cytoplasm", "Cerebrospinal Fluid (CSF)", "Feces", "Saliva", "Urine"]	["All Tissues", "Placenta"]	["Adenine phosphoribosyltransferase deficiency (APRT)", "Adenosine Deaminase Deficiency", "Adenylosuccinate Lyase Deficiency", "AICA-Ribosiduria", "Azathioprine Action Pathway", "Cystathionine Beta-Synthase Deficiency", "Glycine N-methyltransferase Deficiency", "Glycine", " serine and threonine metabolism", "Gout or Kelley-Seegmiller Syndrome", "Homocystinuria-megaloblastic anemia due to defect i…	["Septic shock", "Irritable bowel syndrome", "Crohn's disease", "Ulcerative colitis", "Colorectal cancer", "Alzheimer's disease", "Frontotemporal dementia", "Lewy body disease", "Eosinophilic esophagitis", "Adenosine kinase deficiency", "Adenylosuccinate lyase deficiency"]	"binding"	933	237	0	175	900	Adenosine_PTGER4	Purine metabolism, adenine containing	-0.84376	28.521	-1.338	0.197797	0.399327	-5.9536	-0.721177	9.03207	-3.36513	0.00269296	0.00842061	-2.27581	-2.35156	['adenine phosphoribosyltransferase deficiency (aprt)', 'adenosine deaminase deficiency', 'adenylosuccinate lyase deficiency', 'aica-ribosiduria', 'azathioprine action pathway', 'cystathionine beta-synthase deficiency', 'glycine n-methyltransferase deficiency', 'glycine', ' serine and threonine metabolism', 'gout or kelley-seegmiller syndrome', 'homocystinuria-megaloblastic anemia due to defect i…	['"Septic shock"', ' "Irritable bowel syndrome"', ' "Crohn\'s disease"', ' "Ulcerative colitis"', ' "Colorectal cancer"', ' "Alzheimer\'s disease"', ' "Frontotemporal dementia"', ' "Lewy body disease"', ' "Eosinophilic esophagitis"', ' "Adenosine kinase deficiency"', ' "Adenylosuccinate lyase deficiency"]']	['KEGG_NEUROACTIVE_LIGAND_RECEPTOR_INTERACTION']
2904	HMDB0000131	Glycerol	ESR1	"nhr"	StitchMetaboliteReceptor	["Extracellular", "Mitochondria"]	["Blood", "Cerebrospinal Fluid (CSF)", "Feces", "Saliva", "Sweat", "Urine"]	["Adipose Tissue", "Bladder", "Brain", "Epidermis", "Kidney", "Liver", "Neuron", "Pancreas", "Placenta", "Prostate", "Skeletal Muscle", "Spleen", "Testis", "Thyroid Gland"]	["D-glyceric acidura", "Familial lipoprotein lipase deficiency", "Galactose Metabolism", "Galactosemia", "Glycerol Kinase Deficiency", "Glycerolipid Metabolism"]	["Glycerol kinase deficiency", "Diabetes mellitus type 2", "Schizophrenia", "Early preeclampsia", "Pregnancy", "Late-onset preeclampsia", "Crohn's disease", "Ulcerative colitis", "Irritable bowel syndrome", "Colorectal cancer", "Eosinophilic esophagitis"]	"binding"	838	800	0	214	0	Glycerol_ESR1	Glycerolipid metabolism	-0.696201	25.661	-1.92812	0.0700027	0.208064	-5.08303	-0.611129	7.93493	-2.77056	0.0109221	0.0263997	-3.60735	-2.34934	['d-glyceric acidura', 'familial lipoprotein lipase deficiency', 'galactose metabolism', 'galactosemia', 'glycerol kinase deficiency', 'glycerolipid metabolism']	['"Glycerol kinase deficiency"', ' "Diabetes mellitus type 2"', ' "Schizophrenia"', ' "Early preeclampsia"', ' "Pregnancy"', ' "Late-onset preeclampsia"', ' "Crohn\'s disease"', ' "Ulcerative colitis"', ' "Irritable bowel syndrome"', ' "Colorectal cancer"', ' "Eosinophilic esophagitis"]']
2865	HMDB0000191	L-Aspartic acid	GRIA4	"lgic"	StitchMetaboliteReceptor	["Cytoplasm", "Extracellular", "Mitochondria"]	["Blood", "Breast Milk", "Cerebrospinal Fluid (CSF)", "Feces", "Saliva", "Sweat", "Urine"]	["All Tissues", "Placenta", "Prostate"]	["2-Hydroxyglutric Aciduria (D And L Form)", "4-Hydroxybutyric Aciduria/Succinic Semialdehyde Dehydrogenase Deficiency", "Adenine phosphoribosyltransferase deficiency (APRT)", "Adenosine Deaminase Deficiency", "Adenylosuccinate Lyase Deficiency", "AICA-Ribosiduria", "Alkaptonuria", "Arginine and proline metabolism", "Arginine: Glycine Amidinotransferase Deficiency (AGAT Deficiency)", "Argininemia…	["Epilepsy", "Cirrhosis", "Alzheimer's disease", "Dicarboxylic aminoaciduria", "Growth hormone deficiency", "Schizophrenia", "Irritable bowel syndrome", "Ulcerative colitis", "Colorectal cancer", "Crohn's disease", "Gout", "Perillyl alcohol administration for cancer treatment", "Pancreatic cancer", "Periodontal disease", "Frontotemporal dementia", "Lewy body disease", "Attachment loss", "Missing …	"activation"	948	705	0	167	800	L-Aspartic acid_GRIA4	Alanine and aspartate metabolism	0.629325	27.3399	1.73988	0.0992001	0.258888	-5.38546	1.1868	7.26613	2.87656	0.00855945	0.0216695	-3.37818	2.30822	['2-hydroxyglutric aciduria (d and l form)', '4-hydroxybutyric aciduria/succinic semialdehyde dehydrogenase deficiency', 'adenine phosphoribosyltransferase deficiency (aprt)', 'adenosine deaminase deficiency', 'adenylosuccinate lyase deficiency', 'aica-ribosiduria', 'alkaptonuria', 'arginine and proline metabolism', 'arginine: glycine amidinotransferase deficiency (agat deficiency)', 'argininemia…	['"Epilepsy"', ' "Cirrhosis"', ' "Alzheimer\'s disease"', ' "Dicarboxylic aminoaciduria"', ' "Growth hormone deficiency"', ' "Schizophrenia"', ' "Irritable bowel syndrome"', ' "Ulcerative colitis"', ' "Colorectal cancer"', ' "Crohn\'s disease"', ' "Gout"', ' "Perillyl alcohol administration for cancer treatment"', ' "Pancreatic cancer"', ' "Periodontal disease"', ' "Frontotemporal dementia"', ' "…	['KEGG_NEUROACTIVE_LIGAND_RECEPTOR_INTERACTION']
3364	HMDB0000050	Adenosine	CCR5	"gpcr"	StitchMetaboliteReceptor	["Extracellular", "Lysosome", "Mitochondria"]	["Blood", "Breast Milk", "Cellular Cytoplasm", "Cerebrospinal Fluid (CSF)", "Feces", "Saliva", "Urine"]	["All Tissues", "Placenta"]	["Adenine phosphoribosyltransferase deficiency (APRT)", "Adenosine Deaminase Deficiency", "Adenylosuccinate Lyase Deficiency", "AICA-Ribosiduria", "Azathioprine Action Pathway", "Cystathionine Beta-Synthase Deficiency", "Glycine N-methyltransferase Deficiency", "Glycine", " serine and threonine metabolism", "Gout or Kelley-Seegmiller Syndrome", "Homocystinuria-megaloblastic anemia due to defect i…	["Septic shock", "Irritable bowel syndrome", "Crohn's disease", "Ulcerative colitis", "Colorectal cancer", "Alzheimer's disease", "Frontotemporal dementia", "Lewy body disease", "Eosinophilic esophagitis", "Adenosine kinase deficiency", "Adenylosuccinate lyase deficiency"]	"binding"	930	237	0	145	900	Adenosine_CCR5	Purine metabolism, adenine containing	-0.84376	28.521	-1.338	0.197797	0.399327	-5.9536	1.67464	7.1132	5.92697	4.96928e-06	6.687e-05	3.9324	2.29449	['adenine phosphoribosyltransferase deficiency (aprt)', 'adenosine deaminase deficiency', 'adenylosuccinate lyase deficiency', 'aica-ribosiduria', 'azathioprine action pathway', 'cystathionine beta-synthase deficiency', 'glycine n-methyltransferase deficiency', 'glycine', ' serine and threonine metabolism', 'gout or kelley-seegmiller syndrome', 'homocystinuria-megaloblastic anemia due to defect i…	['"Septic shock"', ' "Irritable bowel syndrome"', ' "Crohn\'s disease"', ' "Ulcerative colitis"', ' "Colorectal cancer"', ' "Alzheimer\'s disease"', ' "Frontotemporal dementia"', ' "Lewy body disease"', ' "Eosinophilic esophagitis"', ' "Adenosine kinase deficiency"', ' "Adenylosuccinate lyase deficiency"]']	['KEGG_CHEMOKINE_SIGNALING_PATHWAY', 'KEGG_CYTOKINE_CYTOKINE_RECEPTOR_INTERACTION', 'KEGG_ENDOCYTOSIS']
2679	HMDB0000538	Adenosine triphosphate	SCNN1D	"lgic"	StitchMetaboliteReceptor	["Cytoplasm", "Endoplasmic reticulum", "Extracellular", "Mitochondria", "Nucleus", "Peroxisome"]	["Blood", "Cellular Cytoplasm", "Cerebrospinal Fluid (CSF)", "Saliva"]	["Adipose Tissue", "Bladder", "Fibroblasts", "Intestine", "Kidney", "Neuron", "Pancreas", "Platelet", "Skeletal Muscle"]	["2-Hydroxyglutric Aciduria (D And L Form)", "2-ketoglutarate dehydrogenase complex deficiency", "2-Methyl-3-Hydroxybutryl CoA Dehydrogenase Deficiency", "27-Hydroxylase Deficiency", "3-Hydroxy-3-Methylglutaryl-CoA Lyase Deficiency", "3-hydroxyisobutyric acid dehydrogenase deficiency", "3-hydroxyisobutyric aciduria", "3-Methylcrotonyl Coa Carboxylase Deficiency Type I", "3-Methylglutaconic Acidur…	["Rachialgia", "Subarachnoid hemorrhage", "Epilepsy", "Stroke", "Neuroinfection"]	"inhibition"	941	0	0	429	900	Adenosine triphosphate_SCNN1D		2.32771	21.5354	1.52703	0.145425	0.331075	-5.66779	-0.837522	7.78817	-6.11374	3.18364e-06	4.81295e-05	4.37721	-2.29335	['2-hydroxyglutric aciduria (d and l form)', '2-ketoglutarate dehydrogenase complex deficiency', '2-methyl-3-hydroxybutryl coa dehydrogenase deficiency', '27-hydroxylase deficiency', '3-hydroxy-3-methylglutaryl-coa lyase deficiency', '3-hydroxyisobutyric acid dehydrogenase deficiency', '3-hydroxyisobutyric aciduria', '3-methylcrotonyl coa carboxylase deficiency type i', '3-methylglutaconic acidur…	['"Rachialgia"', ' "Subarachnoid hemorrhage"', ' "Epilepsy"', ' "Stroke"', ' "Neuroinfection"]']
2711	HMDB0000050	Adenosine	MC1R	"gpcr"	StitchMetaboliteReceptor	["Extracellular", "Lysosome", "Mitochondria"]	["Blood", "Breast Milk", "Cellular Cytoplasm", "Cerebrospinal Fluid (CSF)", "Feces", "Saliva", "Urine"]	["All Tissues", "Placenta"]	["Adenine phosphoribosyltransferase deficiency (APRT)", "Adenosine Deaminase Deficiency", "Adenylosuccinate Lyase Deficiency", "AICA-Ribosiduria", "Azathioprine Action Pathway", "Cystathionine Beta-Synthase Deficiency", "Glycine N-methyltransferase Deficiency", "Glycine", " serine and threonine metabolism", "Gout or Kelley-Seegmiller Syndrome", "Homocystinuria-megaloblastic anemia due to defect i…	["Septic shock", "Irritable bowel syndrome", "Crohn's disease", "Ulcerative colitis", "Colorectal cancer", "Alzheimer's disease", "Frontotemporal dementia", "Lewy body disease", "Eosinophilic esophagitis", "Adenosine kinase deficiency", "Adenylosuccinate lyase deficiency"]	"binding"	921	237	0	0	900	Adenosine_MC1R	Purine metabolism, adenine containing	-0.84376	28.521	-1.338	0.197797	0.399327	-5.9536	-0.591445	7.60028	-3.23605	0.00367174	0.0108061	-2.57348	-2.28702	['adenine phosphoribosyltransferase deficiency (aprt)', 'adenosine deaminase deficiency', 'adenylosuccinate lyase deficiency', 'aica-ribosiduria', 'azathioprine action pathway', 'cystathionine beta-synthase deficiency', 'glycine n-methyltransferase deficiency', 'glycine', ' serine and threonine metabolism', 'gout or kelley-seegmiller syndrome', 'homocystinuria-megaloblastic anemia due to defect i…	['"Septic shock"', ' "Irritable bowel syndrome"', ' "Crohn\'s disease"', ' "Ulcerative colitis"', ' "Colorectal cancer"', ' "Alzheimer\'s disease"', ' "Frontotemporal dementia"', ' "Lewy body disease"', ' "Eosinophilic esophagitis"', ' "Adenosine kinase deficiency"', ' "Adenylosuccinate lyase deficiency"]']	['KEGG_MELANOGENESIS', 'KEGG_NEUROACTIVE_LIGAND_RECEPTOR_INTERACTION']
2544	HMDB0000517	L-Arginine	CASR	"gpcr"	StitchMetaboliteReceptor	["Cytoplasm", "Extracellular", "Mitochondria"]	["Blood", "Cerebrospinal Fluid (CSF)", "Feces", "Saliva", "Sweat", "Urine"]	["Adipose Tissue", "Adrenal Cortex", "Bladder", "Epidermis", "Fibroblasts", "Intestine", "Kidney", "Liver", "Neuron", "Ovary", "Pancreas", "Placenta", "Platelet", "Prostate", "Skeletal Muscle", "Spleen", "Testis"]	["3-Phosphoglycerate dehydrogenase deficiency", "Arginine and proline metabolism", "Arginine: Glycine Amidinotransferase Deficiency (AGAT Deficiency)", "Argininemia", "Argininosuccinic Aciduria", "Aspartate Metabolism", "Canavan Disease", "Carbamoyl Phosphate Synthetase Deficiency", "Citrullinemia Type I", "Creatine deficiency", " guanidinoacetate methyltransferase deficiency", "Dihydropyrimidine…	["Intestinal failure", "Alzheimer's disease", "Heart failure", "Argininemia", "Chronic renal failure", "Colorectal cancer", "Early preeclampsia", "Pregnancy", "Late-onset preeclampsia", "Lysinuric protein intolerance", "N-acetylglutamate synthetase deficiency", "Citrullinemia type I", "Obesity", "Pearson Syndrome", "Citrullinemia type II", " neonatal-onset", "Cutis laxa", " autosomal recessive", …	"activation"	934	0	0	366	900	L-Arginine_CASR	Urea cycle; arginine-, proline-, metabolism	0.631304	28.4432	1.6508	0.116371	0.287608	-5.52096	-3.15398	8.51128	-6.20182	2.58408e-06	4.13922e-05	4.58576	-2.27551	['3-phosphoglycerate dehydrogenase deficiency', 'arginine and proline metabolism', 'arginine: glycine amidinotransferase deficiency (agat deficiency)', 'argininemia', 'argininosuccinic aciduria', 'aspartate metabolism', 'canavan disease', 'carbamoyl phosphate synthetase deficiency', 'citrullinemia type i', 'creatine deficiency', ' guanidinoacetate methyltransferase deficiency', 'dihydropyrimidine…	['"Intestinal failure"', ' "Alzheimer\'s disease"', ' "Heart failure"', ' "Argininemia"', ' "Chronic renal failure"', ' "Colorectal cancer"', ' "Early preeclampsia"', ' "Pregnancy"', ' "Late-onset preeclampsia"', ' "Lysinuric protein intolerance"', ' "N-acetylglutamate synthetase deficiency"', ' "Citrullinemia type I"', ' "Obesity"', ' "Pearson Syndrome"', ' "Citrullinemia type II"', ' " neonatal…
3463	HMDB0000131	Glycerol	ADGRB3	"gpcr"	StitchMetaboliteReceptor	["Extracellular", "Mitochondria"]	["Blood", "Cerebrospinal Fluid (CSF)", "Feces", "Saliva", "Sweat", "Urine"]	["Adipose Tissue", "Bladder", "Brain", "Epidermis", "Kidney", "Liver", "Neuron", "Pancreas", "Placenta", "Prostate", "Skeletal Muscle", "Spleen", "Testis", "Thyroid Gland"]	["D-glyceric acidura", "Familial lipoprotein lipase deficiency", "Galactose Metabolism", "Galactosemia", "Glycerol Kinase Deficiency", "Glycerolipid Metabolism"]	["Glycerol kinase deficiency", "Diabetes mellitus type 2", "Schizophrenia", "Early preeclampsia", "Pregnancy", "Late-onset preeclampsia", "Crohn's disease", "Ulcerative colitis", "Irritable bowel syndrome", "Colorectal cancer", "Eosinophilic esophagitis"]	"binding"	800	800	0	0	0	Glycerol_ADGRB3	Glycerolipid metabolism	-0.696201	25.661	-1.92812	0.0700027	0.208064	-5.08303	-0.693658	7.11098	-2.61264	0.0156129	0.0355111	-3.94074	-2.27038	['d-glyceric acidura', 'familial lipoprotein lipase deficiency', 'galactose metabolism', 'galactosemia', 'glycerol kinase deficiency', 'glycerolipid metabolism']	['"Glycerol kinase deficiency"', ' "Diabetes mellitus type 2"', ' "Schizophrenia"', ' "Early preeclampsia"', ' "Pregnancy"', ' "Late-onset preeclampsia"', ' "Crohn\'s disease"', ' "Ulcerative colitis"', ' "Irritable bowel syndrome"', ' "Colorectal cancer"', ' "Eosinophilic esophagitis"]']
1382	HMDB0000220	Palmitic acid	PTGFR	"gpcr"	StitchMetaboliteReceptor	["Cytoplasm", "Endoplasmic reticulum", "Extracellular", "Membrane", "Peroxisome"]	["Blood", "Cerebrospinal Fluid (CSF)", "Feces", "Saliva", "Sweat", "Urine"]	["Adipose Tissue", "Bladder", "Epidermis", "Fibroblasts", "Kidney", "Placenta", "Platelet", "Prostate", "Skeletal Muscle"]	["27-Hydroxylase Deficiency", "Alendronate Action Pathway", "Atorvastatin Action Pathway", "Carnitine palmitoyl transferase deficiency (I)", "Carnitine palmitoyl transferase deficiency (II)", "Cerebrotendinous Xanthomatosis (CTX)", "Cerivastatin Action Pathway", "Cholesteryl ester storage disease", "Congenital Bile Acid Synthesis Defect Type II", "Congenital Bile Acid Synthesis Defect Type III", …	["Perillyl alcohol administration for cancer treatment", "Colorectal cancer", "Schizophrenia", "Inflammatory bowel disease", "Eosinophilic esophagitis"]	"activation"	945	322	0	236	900	Palmitic acid_PTGFR	Long chain fatty acid	-0.0282969	28.1794	-0.0594388	0.953267	0.962607	-6.84208	-1.29742	7.6175	-4.47086	0.000176576	0.000965287	0.384059	-2.26515	['27-hydroxylase deficiency', 'alendronate action pathway', 'atorvastatin action pathway', 'carnitine palmitoyl transferase deficiency (i)', 'carnitine palmitoyl transferase deficiency (ii)', 'cerebrotendinous xanthomatosis (ctx)', 'cerivastatin action pathway', 'cholesteryl ester storage disease', 'congenital bile acid synthesis defect type ii', 'congenital bile acid synthesis defect type iii', …	['"Perillyl alcohol administration for cancer treatment"', ' "Colorectal cancer"', ' "Schizophrenia"', ' "Inflammatory bowel disease"', ' "Eosinophilic esophagitis"]']	['KEGG_CALCIUM_SIGNALING_PATHWAY', 'KEGG_NEUROACTIVE_LIGAND_RECEPTOR_INTERACTION']
3415	HMDB0000895	Acetylcholine	KISS1R	"gpcr"	StitchMetaboliteReceptor	["Cytoplasm", "Extracellular", "Nucleus"]	["Cerebrospinal Fluid (CSF)", "Saliva"]	["Adipose Tissue", "Adrenal Medulla", "Bladder", "Brain", "Epidermis", "Fibroblasts", "Intestine", "Kidney", "Lung", "Neuron", "Pancreas", "Placenta", "Platelet", "Prostate", "Skeletal Muscle", "Spleen", "Testis"]	["Betazole Action Pathway", "Cimetidine Action Pathway", "Esomeprazole Action Pathway", "Famotidine Action Pathway", "Gastric Acid Production", "Lafutidine H2-Antihistamine Action", "Lansoprazole Action Pathway", "Metiamide Action Pathway", "Nizatidine Action Pathway", "Omeprazole Action Pathway", "Pantoprazole Action Pathway", "Phospholipid Biosynthesis", "Pirenzepine Action Pathway", "Rabeprazo…	["Alzheimer's disease", "Multi-infarct dementia"]	"activation"	921	0	0	236	900	Acetylcholine_KISS1R		0.0353775	28.5366	0.0570322	0.955157	0.962607	-6.84223	1.35044	6.3766	4.46506	0.000179138	0.00097728	0.369846	2.26105	['betazole action pathway', 'cimetidine action pathway', 'esomeprazole action pathway', 'famotidine action pathway', 'gastric acid production', 'lafutidine h2-antihistamine action', 'lansoprazole action pathway', 'metiamide action pathway', 'nizatidine action pathway', 'omeprazole action pathway', 'pantoprazole action pathway', 'phospholipid biosynthesis', 'pirenzepine action pathway', 'rabeprazo…	['"Alzheimer\'s disease"', ' "Multi-infarct dementia"]']	['KEGG_NEUROACTIVE_LIGAND_RECEPTOR_INTERACTION']
25	HMDB0000191	L-Aspartic acid	GRM8	"gpcr"	StitchMetaboliteReceptor	["Cytoplasm", "Extracellular", "Mitochondria"]	["Blood", "Breast Milk", "Cerebrospinal Fluid (CSF)", "Feces", "Saliva", "Sweat", "Urine"]	["All Tissues", "Placenta", "Prostate"]	["2-Hydroxyglutric Aciduria (D And L Form)", "4-Hydroxybutyric Aciduria/Succinic Semialdehyde Dehydrogenase Deficiency", "Adenine phosphoribosyltransferase deficiency (APRT)", "Adenosine Deaminase Deficiency", "Adenylosuccinate Lyase Deficiency", "AICA-Ribosiduria", "Alkaptonuria", "Arginine and proline metabolism", "Arginine: Glycine Amidinotransferase Deficiency (AGAT Deficiency)", "Argininemia…	["Epilepsy", "Cirrhosis", "Alzheimer's disease", "Dicarboxylic aminoaciduria", "Growth hormone deficiency", "Schizophrenia", "Irritable bowel syndrome", "Ulcerative colitis", "Colorectal cancer", "Crohn's disease", "Gout", "Perillyl alcohol administration for cancer treatment", "Pancreatic cancer", "Periodontal disease", "Frontotemporal dementia", "Lewy body disease", "Attachment loss", "Missing …	"activation"	800	0	0	0	800	L-Aspartic acid_GRM8	Alanine and aspartate metabolism	0.629325	27.3399	1.73988	0.0992001	0.258888	-5.38546	0.767487	7.22907	2.73147	0.0119402	0.0284885	-3.6908	2.23567	['2-hydroxyglutric aciduria (d and l form)', '4-hydroxybutyric aciduria/succinic semialdehyde dehydrogenase deficiency', 'adenine phosphoribosyltransferase deficiency (aprt)', 'adenosine deaminase deficiency', 'adenylosuccinate lyase deficiency', 'aica-ribosiduria', 'alkaptonuria', 'arginine and proline metabolism', 'arginine: glycine amidinotransferase deficiency (agat deficiency)', 'argininemia…	['"Epilepsy"', ' "Cirrhosis"', ' "Alzheimer\'s disease"', ' "Dicarboxylic aminoaciduria"', ' "Growth hormone deficiency"', ' "Schizophrenia"', ' "Irritable bowel syndrome"', ' "Ulcerative colitis"', ' "Colorectal cancer"', ' "Crohn\'s disease"', ' "Gout"', ' "Perillyl alcohol administration for cancer treatment"', ' "Pancreatic cancer"', ' "Periodontal disease"', ' "Frontotemporal dementia"', ' "…	['KEGG_NEUROACTIVE_LIGAND_RECEPTOR_INTERACTION']
2675	HMDB0000895	Acetylcholine	HRH1	"gpcr"	StitchMetaboliteReceptor	["Cytoplasm", "Extracellular", "Nucleus"]	["Cerebrospinal Fluid (CSF)", "Saliva"]	["Adipose Tissue", "Adrenal Medulla", "Bladder", "Brain", "Epidermis", "Fibroblasts", "Intestine", "Kidney", "Lung", "Neuron", "Pancreas", "Placenta", "Platelet", "Prostate", "Skeletal Muscle", "Spleen", "Testis"]	["Betazole Action Pathway", "Cimetidine Action Pathway", "Esomeprazole Action Pathway", "Famotidine Action Pathway", "Gastric Acid Production", "Lafutidine H2-Antihistamine Action", "Lansoprazole Action Pathway", "Metiamide Action Pathway", "Nizatidine Action Pathway", "Omeprazole Action Pathway", "Pantoprazole Action Pathway", "Phospholipid Biosynthesis", "Pirenzepine Action Pathway", "Rabeprazo…	["Alzheimer's disease", "Multi-infarct dementia"]	"binding"	933	240	0	173	900	Acetylcholine_HRH1		0.0353775	28.5366	0.0570322	0.955157	0.962607	-6.84223	1.18649	7.76536	4.39317	0.000214202	0.00111946	0.193582	2.2251	['betazole action pathway', 'cimetidine action pathway', 'esomeprazole action pathway', 'famotidine action pathway', 'gastric acid production', 'lafutidine h2-antihistamine action', 'lansoprazole action pathway', 'metiamide action pathway', 'nizatidine action pathway', 'omeprazole action pathway', 'pantoprazole action pathway', 'phospholipid biosynthesis', 'pirenzepine action pathway', 'rabeprazo…	['"Alzheimer\'s disease"', ' "Multi-infarct dementia"]']	['KEGG_CALCIUM_SIGNALING_PATHWAY', 'KEGG_NEUROACTIVE_LIGAND_RECEPTOR_INTERACTION']
1527	HMDB0001341	ADP	P2RY10	"gpcr"	StitchMetaboliteReceptor	["Cytoplasm", "Endoplasmic reticulum", "Extracellular", "Mitochondria", "Nucleus", "Peroxisome"]	["Blood", "Cellular Cytoplasm", "Cerebrospinal Fluid (CSF)", "Saliva", "Urine"]	["All Tissues"]	["2-Hydroxyglutric Aciduria (D And L Form)", "2-ketoglutarate dehydrogenase complex deficiency", "2-Methyl-3-Hydroxybutryl CoA Dehydrogenase Deficiency", "27-Hydroxylase Deficiency", "3-Hydroxy-3-Methylglutaryl-CoA Lyase Deficiency", "3-hydroxyisobutyric acid dehydrogenase deficiency", "3-hydroxyisobutyric aciduria", "3-Methylcrotonyl Coa Carboxylase Deficiency Type I", "3-Methylglutaconic Acidur…	["Rachialgia", "Subarachnoid hemorrhage", "Epilepsy", "Stroke", "Neuroinfection", "Eosinophilic esophagitis"]	"activation"	900	0	0	0	900	ADP_P2RY10		0.224202	24.7369	0.414343	0.68359	0.844689	-6.75469	0.880742	6.47979	4.01119	0.000553058	0.00237382	-0.738238	2.21276	['2-hydroxyglutric aciduria (d and l form)', '2-ketoglutarate dehydrogenase complex deficiency', '2-methyl-3-hydroxybutryl coa dehydrogenase deficiency', '27-hydroxylase deficiency', '3-hydroxy-3-methylglutaryl-coa lyase deficiency', '3-hydroxyisobutyric acid dehydrogenase deficiency', '3-hydroxyisobutyric aciduria', '3-methylcrotonyl coa carboxylase deficiency type i', '3-methylglutaconic acidur…	['"Rachialgia"', ' "Subarachnoid hemorrhage"', ' "Epilepsy"', ' "Stroke"', ' "Neuroinfection"', ' "Eosinophilic esophagitis"]']	['KEGG_NEUROACTIVE_LIGAND_RECEPTOR_INTERACTION']
1783	HMDB0000131	Glycerol	NPR2	"catalytic_receptor"	StitchMetaboliteReceptor	["Extracellular", "Mitochondria"]	["Blood", "Cerebrospinal Fluid (CSF)", "Feces", "Saliva", "Sweat", "Urine"]	["Adipose Tissue", "Bladder", "Brain", "Epidermis", "Kidney", "Liver", "Neuron", "Pancreas", "Placenta", "Prostate", "Skeletal Muscle", "Spleen", "Testis", "Thyroid Gland"]	["D-glyceric acidura", "Familial lipoprotein lipase deficiency", "Galactose Metabolism", "Galactosemia", "Glycerol Kinase Deficiency", "Glycerolipid Metabolism"]	["Glycerol kinase deficiency", "Diabetes mellitus type 2", "Schizophrenia", "Early preeclampsia", "Pregnancy", "Late-onset preeclampsia", "Crohn's disease", "Ulcerative colitis", "Irritable bowel syndrome", "Colorectal cancer", "Eosinophilic esophagitis"]	"binding"	517	517	0	0	0	Glycerol_NPR2	Glycerolipid metabolism	-0.696201	25.661	-1.92812	0.0700027	0.208064	-5.08303	-0.339223	10.0768	-2.48864	0.0205583	0.0446599	-4.19514	-2.20838	['d-glyceric acidura', 'familial lipoprotein lipase deficiency', 'galactose metabolism', 'galactosemia', 'glycerol kinase deficiency', 'glycerolipid metabolism']	['"Glycerol kinase deficiency"', ' "Diabetes mellitus type 2"', ' "Schizophrenia"', ' "Early preeclampsia"', ' "Pregnancy"', ' "Late-onset preeclampsia"', ' "Crohn\'s disease"', ' "Ulcerative colitis"', ' "Irritable bowel syndrome"', ' "Colorectal cancer"', ' "Eosinophilic esophagitis"]']	['KEGG_PURINE_METABOLISM', 'KEGG_VASCULAR_SMOOTH_MUSCLE_CONTRACTION']
1378	HMDB0000895	Acetylcholine	PTGFR	"gpcr"	StitchMetaboliteReceptor	["Cytoplasm", "Extracellular", "Nucleus"]	["Cerebrospinal Fluid (CSF)", "Saliva"]	["Adipose Tissue", "Adrenal Medulla", "Bladder", "Brain", "Epidermis", "Fibroblasts", "Intestine", "Kidney", "Lung", "Neuron", "Pancreas", "Placenta", "Platelet", "Prostate", "Skeletal Muscle", "Spleen", "Testis"]	["Betazole Action Pathway", "Cimetidine Action Pathway", "Esomeprazole Action Pathway", "Famotidine Action Pathway", "Gastric Acid Production", "Lafutidine H2-Antihistamine Action", "Lansoprazole Action Pathway", "Metiamide Action Pathway", "Nizatidine Action Pathway", "Omeprazole Action Pathway", "Pantoprazole Action Pathway", "Phospholipid Biosynthesis", "Pirenzepine Action Pathway", "Rabeprazo…	["Alzheimer's disease", "Multi-infarct dementia"]	"activation"	921	0	0	236	900	Acetylcholine_PTGFR		0.0353775	28.5366	0.0570322	0.955157	0.962607	-6.84223	-1.29742	7.6175	-4.47086	0.000176576	0.000965287	0.384059	-2.20691	['betazole action pathway', 'cimetidine action pathway', 'esomeprazole action pathway', 'famotidine action pathway', 'gastric acid production', 'lafutidine h2-antihistamine action', 'lansoprazole action pathway', 'metiamide action pathway', 'nizatidine action pathway', 'omeprazole action pathway', 'pantoprazole action pathway', 'phospholipid biosynthesis', 'pirenzepine action pathway', 'rabeprazo…	['"Alzheimer\'s disease"', ' "Multi-infarct dementia"]']	['KEGG_CALCIUM_SIGNALING_PATHWAY', 'KEGG_NEUROACTIVE_LIGAND_RECEPTOR_INTERACTION']
3419	HMDB0000220	Palmitic acid	KISS1R	"gpcr"	StitchMetaboliteReceptor	["Cytoplasm", "Endoplasmic reticulum", "Extracellular", "Membrane", "Peroxisome"]	["Blood", "Cerebrospinal Fluid (CSF)", "Feces", "Saliva", "Sweat", "Urine"]	["Adipose Tissue", "Bladder", "Epidermis", "Fibroblasts", "Kidney", "Placenta", "Platelet", "Prostate", "Skeletal Muscle"]	["27-Hydroxylase Deficiency", "Alendronate Action Pathway", "Atorvastatin Action Pathway", "Carnitine palmitoyl transferase deficiency (I)", "Carnitine palmitoyl transferase deficiency (II)", "Cerebrotendinous Xanthomatosis (CTX)", "Cerivastatin Action Pathway", "Cholesteryl ester storage disease", "Congenital Bile Acid Synthesis Defect Type II", "Congenital Bile Acid Synthesis Defect Type III", …	["Perillyl alcohol administration for cancer treatment", "Colorectal cancer", "Schizophrenia", "Inflammatory bowel disease", "Eosinophilic esophagitis"]	"activation"	945	322	0	236	900	Palmitic acid_KISS1R	Long chain fatty acid	-0.0282969	28.1794	-0.0594388	0.953267	0.962607	-6.84208	1.35044	6.3766	4.46506	0.000179138	0.00097728	0.369846	2.20281	['27-hydroxylase deficiency', 'alendronate action pathway', 'atorvastatin action pathway', 'carnitine palmitoyl transferase deficiency (i)', 'carnitine palmitoyl transferase deficiency (ii)', 'cerebrotendinous xanthomatosis (ctx)', 'cerivastatin action pathway', 'cholesteryl ester storage disease', 'congenital bile acid synthesis defect type ii', 'congenital bile acid synthesis defect type iii', …	['"Perillyl alcohol administration for cancer treatment"', ' "Colorectal cancer"', ' "Schizophrenia"', ' "Inflammatory bowel disease"', ' "Eosinophilic esophagitis"]']	['KEGG_NEUROACTIVE_LIGAND_RECEPTOR_INTERACTION']
3061	HMDB0000538	Adenosine triphosphate	ACVR1B	"catalytic_receptor"	StitchMetaboliteReceptor	["Cytoplasm", "Endoplasmic reticulum", "Extracellular", "Mitochondria", "Nucleus", "Peroxisome"]	["Blood", "Cellular Cytoplasm", "Cerebrospinal Fluid (CSF)", "Saliva"]	["Adipose Tissue", "Bladder", "Fibroblasts", "Intestine", "Kidney", "Neuron", "Pancreas", "Platelet", "Skeletal Muscle"]	["2-Hydroxyglutric Aciduria (D And L Form)", "2-ketoglutarate dehydrogenase complex deficiency", "2-Methyl-3-Hydroxybutryl CoA Dehydrogenase Deficiency", "27-Hydroxylase Deficiency", "3-Hydroxy-3-Methylglutaryl-CoA Lyase Deficiency", "3-hydroxyisobutyric acid dehydrogenase deficiency", "3-hydroxyisobutyric aciduria", "3-Methylcrotonyl Coa Carboxylase Deficiency Type I", "3-Methylglutaconic Acidur…	["Rachialgia", "Subarachnoid hemorrhage", "Epilepsy", "Stroke", "Neuroinfection"]	"binding"	900	0	0	0	900	Adenosine triphosphate_ACVR1B		2.32771	21.5354	1.52703	0.145425	0.331075	-5.66779	-0.914759	10.5528	-5.86954	5.70265e-06	7.42884e-05	3.79495	-2.17125	['2-hydroxyglutric aciduria (d and l form)', '2-ketoglutarate dehydrogenase complex deficiency', '2-methyl-3-hydroxybutryl coa dehydrogenase deficiency', '27-hydroxylase deficiency', '3-hydroxy-3-methylglutaryl-coa lyase deficiency', '3-hydroxyisobutyric acid dehydrogenase deficiency', '3-hydroxyisobutyric aciduria', '3-methylcrotonyl coa carboxylase deficiency type i', '3-methylglutaconic acidur…	['"Rachialgia"', ' "Subarachnoid hemorrhage"', ' "Epilepsy"', ' "Stroke"', ' "Neuroinfection"]']	['KEGG_CYTOKINE_CYTOKINE_RECEPTOR_INTERACTION']
3023	HMDB0000112	gamma-Aminobutyric acid	GABBR1	"gpcr"	StitchMetaboliteReceptor	["Extracellular", "Lysosome", "Mitochondria"]	["Blood", "Cerebrospinal Fluid (CSF)", "Feces", "Saliva", "Urine"]	["Adrenal Cortex", "Brain", "Epidermis", "Fibroblasts", "Kidney", "Neuron", "Placenta", "Skeletal Muscle", "Spleen", "Testis"]	["2-Hydroxyglutric Aciduria (D And L Form)", "4-Hydroxybutyric Aciduria/Succinic Semialdehyde Dehydrogenase Deficiency", "Glutamate Metabolism", "Homocarnosinosis", "Hyperinsulinism-Hyperammonemia Syndrome", "Succinic semialdehyde dehydrogenase deficiency"]	["Alzheimer's disease", "Hepatic encephalopathy", "Gaba-transaminase deficiency", "Tuberculous meningitis", "Meningitis", "Epilepsy", "Febrile seizures", "Pyridoxine-dependent epilepsy", "Hyperekplexia", "Irritable bowel syndrome", "Colorectal cancer", "Crohn's disease", "Ulcerative colitis", "Perillyl alcohol administration for cancer treatment", "Pancreatic cancer", "Periodontal disease", "Fron…	"activation"	973	800	0	377	800	gamma-Aminobutyric acid_GABBR1	Glutamate metabolism	-0.42545	27.2118	-1.06586	0.300781	0.545484	-6.26899	-0.845703	10.31	-3.20164	0.00398614	0.0115647	-2.65213	-2.13375	['2-hydroxyglutric aciduria (d and l form)', '4-hydroxybutyric aciduria/succinic semialdehyde dehydrogenase deficiency', 'glutamate metabolism', 'homocarnosinosis', 'hyperinsulinism-hyperammonemia syndrome', 'succinic semialdehyde dehydrogenase deficiency']	['"Alzheimer\'s disease"', ' "Hepatic encephalopathy"', ' "Gaba-transaminase deficiency"', ' "Tuberculous meningitis"', ' "Meningitis"', ' "Epilepsy"', ' "Febrile seizures"', ' "Pyridoxine-dependent epilepsy"', ' "Hyperekplexia"', ' "Irritable bowel syndrome"', ' "Colorectal cancer"', ' "Crohn\'s disease"', ' "Ulcerative colitis"', ' "Perillyl alcohol administration for cancer treatment"', ' "Pan…	['KEGG_NEUROACTIVE_LIGAND_RECEPTOR_INTERACTION']
1522	HMDB0000673	Linoleic acid	SLC27A1	"transporter"	StitchMetaboliteReceptor	["Cytoplasm", "Extracellular", "Membrane"]	["Blood", "Cerebrospinal Fluid (CSF)", "Feces", "Saliva", "Urine"]	["Adipose Tissue", "Epidermis", "Erythrocyte", "Fibroblasts", "Intestine", "Kidney", "Neuron", "Placenta", "Platelet", "Prostate", "Skeletal Muscle", "Spleen"]	["alpha-Linolenic acid metabolism"]	["Gestational diabetes", "Cirrhosis", "Hypertension", "Essential hypertension", "Perillyl alcohol administration for cancer treatment", "Lung Cancer", "Schizophrenia", "Isovaleric acidemia", "Colorectal cancer", "Bladder infections", "Ulcerative colitis", "Thyroid cancer "]	"activation"	932	0	0	347	900	Linoleic acid_SLC27A1	Essential fatty acid	-0.620077	26.1109	-1.49633	0.152148	0.339163	-5.74337	-0.358234	9.30441	-2.76635	0.0110276	0.0266264	-3.61636	-2.13134	['alpha-linolenic acid metabolism']	['"Gestational diabetes"', ' "Cirrhosis"', ' "Hypertension"', ' "Essential hypertension"', ' "Perillyl alcohol administration for cancer treatment"', ' "Lung Cancer"', ' "Schizophrenia"', ' "Isovaleric acidemia"', ' "Colorectal cancer"', ' "Bladder infections"', ' "Ulcerative colitis"', ' "Thyroid cancer "]']	['KEGG_PPAR_SIGNALING_PATHWAY']
1596	HMDB0000538	Adenosine triphosphate	P2RX4	"lgic"	StitchMetaboliteReceptor	["Cytoplasm", "Endoplasmic reticulum", "Extracellular", "Mitochondria", "Nucleus", "Peroxisome"]	["Blood", "Cellular Cytoplasm", "Cerebrospinal Fluid (CSF)", "Saliva"]	["Adipose Tissue", "Bladder", "Fibroblasts", "Intestine", "Kidney", "Neuron", "Pancreas", "Platelet", "Skeletal Muscle"]	["2-Hydroxyglutric Aciduria (D And L Form)", "2-ketoglutarate dehydrogenase complex deficiency", "2-Methyl-3-Hydroxybutryl CoA Dehydrogenase Deficiency", "27-Hydroxylase Deficiency", "3-Hydroxy-3-Methylglutaryl-CoA Lyase Deficiency", "3-hydroxyisobutyric acid dehydrogenase deficiency", "3-hydroxyisobutyric aciduria", "3-Methylcrotonyl Coa Carboxylase Deficiency Type I", "3-Methylglutaconic Acidur…	["Rachialgia", "Subarachnoid hemorrhage", "Epilepsy", "Stroke", "Neuroinfection"]	"activation"	997	831	0	924	800	Adenosine triphosphate_P2RX4		2.32771	21.5354	1.52703	0.145425	0.331075	-5.66779	0.446618	8.75385	2.7118	0.0124858	0.0295204	-3.73257	2.11942	['2-hydroxyglutric aciduria (d and l form)', '2-ketoglutarate dehydrogenase complex deficiency', '2-methyl-3-hydroxybutryl coa dehydrogenase deficiency', '27-hydroxylase deficiency', '3-hydroxy-3-methylglutaryl-coa lyase deficiency', '3-hydroxyisobutyric acid dehydrogenase deficiency', '3-hydroxyisobutyric aciduria', '3-methylcrotonyl coa carboxylase deficiency type i', '3-methylglutaconic acidur…	['"Rachialgia"', ' "Subarachnoid hemorrhage"', ' "Epilepsy"', ' "Stroke"', ' "Neuroinfection"]']	['KEGG_CALCIUM_SIGNALING_PATHWAY', 'KEGG_NEUROACTIVE_LIGAND_RECEPTOR_INTERACTION']
1505	HMDB0000673	Linoleic acid	ABCA1	"transporter"	StitchMetaboliteReceptor	["Cytoplasm", "Extracellular", "Membrane"]	["Blood", "Cerebrospinal Fluid (CSF)", "Feces", "Saliva", "Urine"]	["Adipose Tissue", "Epidermis", "Erythrocyte", "Fibroblasts", "Intestine", "Kidney", "Neuron", "Placenta", "Platelet", "Prostate", "Skeletal Muscle", "Spleen"]	["alpha-Linolenic acid metabolism"]	["Gestational diabetes", "Cirrhosis", "Hypertension", "Essential hypertension", "Perillyl alcohol administration for cancer treatment", "Lung Cancer", "Schizophrenia", "Isovaleric acidemia", "Colorectal cancer", "Bladder infections", "Ulcerative colitis", "Thyroid cancer "]	"activation"	920	0	0	224	900	Linoleic acid_ABCA1	Essential fatty acid	-0.620077	26.1109	-1.49633	0.152148	0.339163	-5.74337	1.66185	11.4142	5.73027	7.97372e-06	9.43954e-05	3.46036	2.11697	['alpha-linolenic acid metabolism']	['"Gestational diabetes"', ' "Cirrhosis"', ' "Hypertension"', ' "Essential hypertension"', ' "Perillyl alcohol administration for cancer treatment"', ' "Lung Cancer"', ' "Schizophrenia"', ' "Isovaleric acidemia"', ' "Colorectal cancer"', ' "Bladder infections"', ' "Ulcerative colitis"', ' "Thyroid cancer "]']	['KEGG_ABC_TRANSPORTERS']
296	HMDB0000131	Glycerol	PPARG	"nhr"	StitchMetaboliteReceptor	["Extracellular", "Mitochondria"]	["Blood", "Cerebrospinal Fluid (CSF)", "Feces", "Saliva", "Sweat", "Urine"]	["Adipose Tissue", "Bladder", "Brain", "Epidermis", "Kidney", "Liver", "Neuron", "Pancreas", "Placenta", "Prostate", "Skeletal Muscle", "Spleen", "Testis", "Thyroid Gland"]	["D-glyceric acidura", "Familial lipoprotein lipase deficiency", "Galactose Metabolism", "Galactosemia", "Glycerol Kinase Deficiency", "Glycerolipid Metabolism"]	["Glycerol kinase deficiency", "Diabetes mellitus type 2", "Schizophrenia", "Early preeclampsia", "Pregnancy", "Late-onset preeclampsia", "Crohn's disease", "Ulcerative colitis", "Irritable bowel syndrome", "Colorectal cancer", "Eosinophilic esophagitis"]	"binding"	873	800	0	385	0	Glycerol_PPARG	Glycerolipid metabolism	-0.696201	25.661	-1.92812	0.0700027	0.208064	-5.08303	-0.337897	8.88667	-2.29166	0.0314816	0.0637521	-4.58438	-2.10989	['d-glyceric acidura', 'familial lipoprotein lipase deficiency', 'galactose metabolism', 'galactosemia', 'glycerol kinase deficiency', 'glycerolipid metabolism']	['"Glycerol kinase deficiency"', ' "Diabetes mellitus type 2"', ' "Schizophrenia"', ' "Early preeclampsia"', ' "Pregnancy"', ' "Late-onset preeclampsia"', ' "Crohn\'s disease"', ' "Ulcerative colitis"', ' "Irritable bowel syndrome"', ' "Colorectal cancer"', ' "Eosinophilic esophagitis"]']	['KEGG_HUNTINGTONS_DISEASE', 'KEGG_PATHWAYS_IN_CANCER', 'KEGG_PPAR_SIGNALING_PATHWAY', 'KEGG_THYROID_CANCER']
1763	HMDB0000050	Adenosine	ADRA2C	"gpcr"	StitchMetaboliteReceptor	["Extracellular", "Lysosome", "Mitochondria"]	["Blood", "Breast Milk", "Cellular Cytoplasm", "Cerebrospinal Fluid (CSF)", "Feces", "Saliva", "Urine"]	["All Tissues", "Placenta"]	["Adenine phosphoribosyltransferase deficiency (APRT)", "Adenosine Deaminase Deficiency", "Adenylosuccinate Lyase Deficiency", "AICA-Ribosiduria", "Azathioprine Action Pathway", "Cystathionine Beta-Synthase Deficiency", "Glycine N-methyltransferase Deficiency", "Glycine", " serine and threonine metabolism", "Gout or Kelley-Seegmiller Syndrome", "Homocystinuria-megaloblastic anemia due to defect i…	["Septic shock", "Irritable bowel syndrome", "Crohn's disease", "Ulcerative colitis", "Colorectal cancer", "Alzheimer's disease", "Frontotemporal dementia", "Lewy body disease", "Eosinophilic esophagitis", "Adenosine kinase deficiency", "Adenylosuccinate lyase deficiency"]	"binding"	928	237	0	113	900	Adenosine_ADRA2C	Purine metabolism, adenine containing	-0.84376	28.521	-1.338	0.197797	0.399327	-5.9536	-0.827453	7.35764	-2.88123	0.00846747	0.0214923	-3.36799	-2.10961	['adenine phosphoribosyltransferase deficiency (aprt)', 'adenosine deaminase deficiency', 'adenylosuccinate lyase deficiency', 'aica-ribosiduria', 'azathioprine action pathway', 'cystathionine beta-synthase deficiency', 'glycine n-methyltransferase deficiency', 'glycine', ' serine and threonine metabolism', 'gout or kelley-seegmiller syndrome', 'homocystinuria-megaloblastic anemia due to defect i…	['"Septic shock"', ' "Irritable bowel syndrome"', ' "Crohn\'s disease"', ' "Ulcerative colitis"', ' "Colorectal cancer"', ' "Alzheimer\'s disease"', ' "Frontotemporal dementia"', ' "Lewy body disease"', ' "Eosinophilic esophagitis"', ' "Adenosine kinase deficiency"', ' "Adenylosuccinate lyase deficiency"]']	['KEGG_NEUROACTIVE_LIGAND_RECEPTOR_INTERACTION']
3132	HMDB0000895	Acetylcholine	ACKR3	"gpcr"	StitchMetaboliteReceptor	["Cytoplasm", "Extracellular", "Nucleus"]	["Cerebrospinal Fluid (CSF)", "Saliva"]	["Adipose Tissue", "Adrenal Medulla", "Bladder", "Brain", "Epidermis", "Fibroblasts", "Intestine", "Kidney", "Lung", "Neuron", "Pancreas", "Placenta", "Platelet", "Prostate", "Skeletal Muscle", "Spleen", "Testis"]	["Betazole Action Pathway", "Cimetidine Action Pathway", "Esomeprazole Action Pathway", "Famotidine Action Pathway", "Gastric Acid Production", "Lafutidine H2-Antihistamine Action", "Lansoprazole Action Pathway", "Metiamide Action Pathway", "Nizatidine Action Pathway", "Omeprazole Action Pathway", "Pantoprazole Action Pathway", "Phospholipid Biosynthesis", "Pirenzepine Action Pathway", "Rabeprazo…	["Alzheimer's disease", "Multi-infarct dementia"]	"activation"	921	0	0	236	900	Acetylcholine_ACKR3		0.0353775	28.5366	0.0570322	0.955157	0.962607	-6.84223	1.6146	8.47996	4.15968	0.000382676	0.00177708	-0.377205	2.10836	['betazole action pathway', 'cimetidine action pathway', 'esomeprazole action pathway', 'famotidine action pathway', 'gastric acid production', 'lafutidine h2-antihistamine action', 'lansoprazole action pathway', 'metiamide action pathway', 'nizatidine action pathway', 'omeprazole action pathway', 'pantoprazole action pathway', 'phospholipid biosynthesis', 'pirenzepine action pathway', 'rabeprazo…	['"Alzheimer\'s disease"', ' "Multi-infarct dementia"]']
1548	HMDB0000538	Adenosine triphosphate	ITGA1	"catalytic_receptor"	StitchMetaboliteReceptor	["Cytoplasm", "Endoplasmic reticulum", "Extracellular", "Mitochondria", "Nucleus", "Peroxisome"]	["Blood", "Cellular Cytoplasm", "Cerebrospinal Fluid (CSF)", "Saliva"]	["Adipose Tissue", "Bladder", "Fibroblasts", "Intestine", "Kidney", "Neuron", "Pancreas", "Platelet", "Skeletal Muscle"]	["2-Hydroxyglutric Aciduria (D And L Form)", "2-ketoglutarate dehydrogenase complex deficiency", "2-Methyl-3-Hydroxybutryl CoA Dehydrogenase Deficiency", "27-Hydroxylase Deficiency", "3-Hydroxy-3-Methylglutaryl-CoA Lyase Deficiency", "3-hydroxyisobutyric acid dehydrogenase deficiency", "3-hydroxyisobutyric aciduria", "3-Methylcrotonyl Coa Carboxylase Deficiency Type I", "3-Methylglutaconic Acidur…	["Rachialgia", "Subarachnoid hemorrhage", "Epilepsy", "Stroke", "Neuroinfection"]	"binding"	900	0	0	0	900	Adenosine triphosphate_ITGA1		2.32771	21.5354	1.52703	0.145425	0.331075	-5.66779	0.805533	11.592	2.60482	0.0158888	0.0360163	-3.95699	2.06592	['2-hydroxyglutric aciduria (d and l form)', '2-ketoglutarate dehydrogenase complex deficiency', '2-methyl-3-hydroxybutryl coa dehydrogenase deficiency', '27-hydroxylase deficiency', '3-hydroxy-3-methylglutaryl-coa lyase deficiency', '3-hydroxyisobutyric acid dehydrogenase deficiency', '3-hydroxyisobutyric aciduria', '3-methylcrotonyl coa carboxylase deficiency type i', '3-methylglutaconic acidur…	['"Rachialgia"', ' "Subarachnoid hemorrhage"', ' "Epilepsy"', ' "Stroke"', ' "Neuroinfection"]']	['KEGG_ARRHYTHMOGENIC_RIGHT_VENTRICULAR_CARDIOMYOPATHY_ARVC', 'KEGG_DILATED_CARDIOMYOPATHY', 'KEGG_ECM_RECEPTOR_INTERACTION', 'KEGG_FOCAL_ADHESION', 'KEGG_HEMATOPOIETIC_CELL_LINEAGE', 'KEGG_HYPERTROPHIC_CARDIOMYOPATHY_HCM', 'KEGG_REGULATION_OF_ACTIN_CYTOSKELETON']
1081	HMDB0000131	Glycerol	NTRK2	"catalytic_receptor"	StitchMetaboliteReceptor	["Extracellular", "Mitochondria"]	["Blood", "Cerebrospinal Fluid (CSF)", "Feces", "Saliva", "Sweat", "Urine"]	["Adipose Tissue", "Bladder", "Brain", "Epidermis", "Kidney", "Liver", "Neuron", "Pancreas", "Placenta", "Prostate", "Skeletal Muscle", "Spleen", "Testis", "Thyroid Gland"]	["D-glyceric acidura", "Familial lipoprotein lipase deficiency", "Galactose Metabolism", "Galactosemia", "Glycerol Kinase Deficiency", "Glycerolipid Metabolism"]	["Glycerol kinase deficiency", "Diabetes mellitus type 2", "Schizophrenia", "Early preeclampsia", "Pregnancy", "Late-onset preeclampsia", "Crohn's disease", "Ulcerative colitis", "Irritable bowel syndrome", "Colorectal cancer", "Eosinophilic esophagitis"]	"binding"	825	800	0	151	0	Glycerol_NTRK2	Glycerolipid metabolism	-0.696201	25.661	-1.92812	0.0700027	0.208064	-5.08303	-1.28376	9.76494	-2.14675	0.0426669	0.0818034	-4.8579	-2.03744	['d-glyceric acidura', 'familial lipoprotein lipase deficiency', 'galactose metabolism', 'galactosemia', 'glycerol kinase deficiency', 'glycerolipid metabolism']	['"Glycerol kinase deficiency"', ' "Diabetes mellitus type 2"', ' "Schizophrenia"', ' "Early preeclampsia"', ' "Pregnancy"', ' "Late-onset preeclampsia"', ' "Crohn\'s disease"', ' "Ulcerative colitis"', ' "Irritable bowel syndrome"', ' "Colorectal cancer"', ' "Eosinophilic esophagitis"]']	['KEGG_MAPK_SIGNALING_PATHWAY', 'KEGG_NEUROTROPHIN_SIGNALING_PATHWAY']
3334	HMDB0000050	Adenosine	CXCR4	"gpcr"	StitchMetaboliteReceptor	["Extracellular", "Lysosome", "Mitochondria"]	["Blood", "Breast Milk", "Cellular Cytoplasm", "Cerebrospinal Fluid (CSF)", "Feces", "Saliva", "Urine"]	["All Tissues", "Placenta"]	["Adenine phosphoribosyltransferase deficiency (APRT)", "Adenosine Deaminase Deficiency", "Adenylosuccinate Lyase Deficiency", "AICA-Ribosiduria", "Azathioprine Action Pathway", "Cystathionine Beta-Synthase Deficiency", "Glycine N-methyltransferase Deficiency", "Glycine", " serine and threonine metabolism", "Gout or Kelley-Seegmiller Syndrome", "Homocystinuria-megaloblastic anemia due to defect i…	["Septic shock", "Irritable bowel syndrome", "Crohn's disease", "Ulcerative colitis", "Colorectal cancer", "Alzheimer's disease", "Frontotemporal dementia", "Lewy body disease", "Eosinophilic esophagitis", "Adenosine kinase deficiency", "Adenylosuccinate lyase deficiency"]	"activation"	986	237	0	839	900	Adenosine_CXCR4	Purine metabolism, adenine containing	-0.84376	28.521	-1.338	0.197797	0.399327	-5.9536	2.43435	9.11111	5.4089	1.74018e-05	0.000164599	2.68235	2.03545	['adenine phosphoribosyltransferase deficiency (aprt)', 'adenosine deaminase deficiency', 'adenylosuccinate lyase deficiency', 'aica-ribosiduria', 'azathioprine action pathway', 'cystathionine beta-synthase deficiency', 'glycine n-methyltransferase deficiency', 'glycine', ' serine and threonine metabolism', 'gout or kelley-seegmiller syndrome', 'homocystinuria-megaloblastic anemia due to defect i…	['"Septic shock"', ' "Irritable bowel syndrome"', ' "Crohn\'s disease"', ' "Ulcerative colitis"', ' "Colorectal cancer"', ' "Alzheimer\'s disease"', ' "Frontotemporal dementia"', ' "Lewy body disease"', ' "Eosinophilic esophagitis"', ' "Adenosine kinase deficiency"', ' "Adenylosuccinate lyase deficiency"]']	['KEGG_AXON_GUIDANCE', 'KEGG_CHEMOKINE_SIGNALING_PATHWAY', 'KEGG_CYTOKINE_CYTOKINE_RECEPTOR_INTERACTION', 'KEGG_ENDOCYTOSIS', 'KEGG_INTESTINAL_IMMUNE_NETWORK_FOR_IGA_PRODUCTION', 'KEGG_LEUKOCYTE_TRANSENDOTHELIAL_MIGRATION']
1722	HMDB0000034	Adenine	ACVR2B	"catalytic_receptor"	StitchMetaboliteReceptor	["Cytoplasm", "Extracellular", "Lysosome", "Nucleus"]	["Blood", "Cerebrospinal Fluid (CSF)", "Feces", "Saliva", "Urine"]	["All Tissues", "Placenta", "Prostate"]	["Adenine phosphoribosyltransferase deficiency (APRT)", "Adenosine Deaminase Deficiency", "Adenylosuccinate Lyase Deficiency", "AICA-Ribosiduria", "Azathioprine Action Pathway", "Gout or Kelley-Seegmiller Syndrome", "Lesch-Nyhan Syndrome (LNS)", "Mercaptopurine Action Pathway", "Mitochondrial DNA depletion syndrome", "Molybdenum Cofactor Deficiency", "Myoadenylate deaminase deficiency", "Purine m…	["Thymidine treatment", "Meningitis", "Tuberculous meningitis", "Colorectal cancer", "Crohn's disease", "Ulcerative colitis", "Alzheimer's disease", "Frontotemporal dementia", "Lewy body disease", "Attachment loss", "Periodontal Probing Depth", "Eosinophilic esophagitis"]	"binding"	800	800	0	0	0	Adenine_ACVR2B	Purine metabolism, adenine containing	-1.02062	26.6945	-2.18921	0.0422058	0.141126	-4.6313	-0.306183	9.51848	-1.87354	0.0738443	0.127705	-5.34031	-2.03138	['adenine phosphoribosyltransferase deficiency (aprt)', 'adenosine deaminase deficiency', 'adenylosuccinate lyase deficiency', 'aica-ribosiduria', 'azathioprine action pathway', 'gout or kelley-seegmiller syndrome', 'lesch-nyhan syndrome (lns)', 'mercaptopurine action pathway', 'mitochondrial dna depletion syndrome', 'molybdenum cofactor deficiency', 'myoadenylate deaminase deficiency', 'purine m…	['"Thymidine treatment"', ' "Meningitis"', ' "Tuberculous meningitis"', ' "Colorectal cancer"', ' "Crohn\'s disease"', ' "Ulcerative colitis"', ' "Alzheimer\'s disease"', ' "Frontotemporal dementia"', ' "Lewy body disease"', ' "Attachment loss"', ' "Periodontal Probing Depth"', ' "Eosinophilic esophagitis"]']	['KEGG_CYTOKINE_CYTOKINE_RECEPTOR_INTERACTION', 'KEGG_TGF_BETA_SIGNALING_PATHWAY']
1197	HMDB0000895	Acetylcholine	PTGER3	"gpcr"	StitchMetaboliteReceptor	["Cytoplasm", "Extracellular", "Nucleus"]	["Cerebrospinal Fluid (CSF)", "Saliva"]	["Adipose Tissue", "Adrenal Medulla", "Bladder", "Brain", "Epidermis", "Fibroblasts", "Intestine", "Kidney", "Lung", "Neuron", "Pancreas", "Placenta", "Platelet", "Prostate", "Skeletal Muscle", "Spleen", "Testis"]	["Betazole Action Pathway", "Cimetidine Action Pathway", "Esomeprazole Action Pathway", "Famotidine Action Pathway", "Gastric Acid Production", "Lafutidine H2-Antihistamine Action", "Lansoprazole Action Pathway", "Metiamide Action Pathway", "Nizatidine Action Pathway", "Omeprazole Action Pathway", "Pantoprazole Action Pathway", "Phospholipid Biosynthesis", "Pirenzepine Action Pathway", "Rabeprazo…	["Alzheimer's disease", "Multi-infarct dementia"]	"activation"	927	0	0	293	900	Acetylcholine_PTGER3		0.0353775	28.5366	0.0570322	0.955157	0.962607	-6.84223	-2.6524	10.1581	-4.09605	0.000448139	0.00201091	-0.53214	-2.01951	['betazole action pathway', 'cimetidine action pathway', 'esomeprazole action pathway', 'famotidine action pathway', 'gastric acid production', 'lafutidine h2-antihistamine action', 'lansoprazole action pathway', 'metiamide action pathway', 'nizatidine action pathway', 'omeprazole action pathway', 'pantoprazole action pathway', 'phospholipid biosynthesis', 'pirenzepine action pathway', 'rabeprazo…	['"Alzheimer\'s disease"', ' "Multi-infarct dementia"]']	['KEGG_CALCIUM_SIGNALING_PATHWAY', 'KEGG_NEUROACTIVE_LIGAND_RECEPTOR_INTERACTION']
3879	HMDB0000148	L-Glutamic acid	GRID1	"lgic"	StitchMetaboliteReceptor	["Endoplasmic reticulum", "Extracellular", "Lysosome", "Mitochondria"]	["Blood", "Cellular Cytoplasm", "Cerebrospinal Fluid (CSF)", "Feces", "Saliva", "Sweat", "Urine"]	["Adipose Tissue", "Adrenal Medulla", "Epidermis", "Fibroblasts", "Intestine", "Kidney", "Neuron", "Pancreas", "Placenta", "Platelet", "Prostate", "Skeletal Muscle", "Spleen"]	["2-aminoadipic 2-oxoadipic aciduria", "2-Hydroxyglutric Aciduria (D And L Form)", "2-Methyl-3-Hydroxybutryl CoA Dehydrogenase Deficiency", "3-Hydroxy-3-Methylglutaryl-CoA Lyase Deficiency", "3-hydroxyisobutyric acid dehydrogenase deficiency", "3-hydroxyisobutyric aciduria", "3-Methylcrotonyl Coa Carboxylase Deficiency Type I", "3-Methylglutaconic Aciduria Type I", "3-Methylglutaconic Aciduria Ty…	["Epilepsy", "Schizophrenia", "Alzheimer's disease", "Heart failure", "Stomach cancer", "N-acetylglutamate synthetase deficiency", "Dicarboxylic aminoaciduria", "Lipoyltransferase 1 Deficiency", "Anoxia", "Leukemia", "Rett syndrome", "Irritable bowel syndrome", "Colorectal cancer", "Autism", "Crohn's disease", "Ulcerative colitis", "Obesity", "Diverticular disease", "Sepsis", "Perillyl alcohol ad…	"activation"	822	0	0	139	800	L-Glutamic acid_GRID1		0.28847	31.3331	0.949716	0.355017	0.584412	-6.38454	0.64565	6.82557	3.0757	0.0053742	0.0147605	-2.93724	2.01271	['2-aminoadipic 2-oxoadipic aciduria', '2-hydroxyglutric aciduria (d and l form)', '2-methyl-3-hydroxybutryl coa dehydrogenase deficiency', '3-hydroxy-3-methylglutaryl-coa lyase deficiency', '3-hydroxyisobutyric acid dehydrogenase deficiency', '3-hydroxyisobutyric aciduria', '3-methylcrotonyl coa carboxylase deficiency type i', '3-methylglutaconic aciduria type i', '3-methylglutaconic aciduria ty…	['"Epilepsy"', ' "Schizophrenia"', ' "Alzheimer\'s disease"', ' "Heart failure"', ' "Stomach cancer"', ' "N-acetylglutamate synthetase deficiency"', ' "Dicarboxylic aminoaciduria"', ' "Lipoyltransferase 1 Deficiency"', ' "Anoxia"', ' "Leukemia"', ' "Rett syndrome"', ' "Irritable bowel syndrome"', ' "Colorectal cancer"', ' "Autism"', ' "Crohn\'s disease"', ' "Ulcerative colitis"', ' "Obesity"', ' …	['KEGG_NEUROACTIVE_LIGAND_RECEPTOR_INTERACTION']
728	HMDB0001341	ADP	BMPR2	"catalytic_receptor"	StitchMetaboliteReceptor	["Cytoplasm", "Endoplasmic reticulum", "Extracellular", "Mitochondria", "Nucleus", "Peroxisome"]	["Blood", "Cellular Cytoplasm", "Cerebrospinal Fluid (CSF)", "Saliva", "Urine"]	["All Tissues"]	["2-Hydroxyglutric Aciduria (D And L Form)", "2-ketoglutarate dehydrogenase complex deficiency", "2-Methyl-3-Hydroxybutryl CoA Dehydrogenase Deficiency", "27-Hydroxylase Deficiency", "3-Hydroxy-3-Methylglutaryl-CoA Lyase Deficiency", "3-hydroxyisobutyric acid dehydrogenase deficiency", "3-hydroxyisobutyric aciduria", "3-Methylcrotonyl Coa Carboxylase Deficiency Type I", "3-Methylglutaconic Acidur…	["Rachialgia", "Subarachnoid hemorrhage", "Epilepsy", "Stroke", "Neuroinfection", "Eosinophilic esophagitis"]	"binding"	979	800	0	0	900	ADP_BMPR2		0.224202	24.7369	0.414343	0.68359	0.844689	-6.75469	0.449491	11.8642	3.60654	0.00149813	0.00525302	-1.7093	2.01044	['2-hydroxyglutric aciduria (d and l form)', '2-ketoglutarate dehydrogenase complex deficiency', '2-methyl-3-hydroxybutryl coa dehydrogenase deficiency', '27-hydroxylase deficiency', '3-hydroxy-3-methylglutaryl-coa lyase deficiency', '3-hydroxyisobutyric acid dehydrogenase deficiency', '3-hydroxyisobutyric aciduria', '3-methylcrotonyl coa carboxylase deficiency type i', '3-methylglutaconic acidur…	['"Rachialgia"', ' "Subarachnoid hemorrhage"', ' "Epilepsy"', ' "Stroke"', ' "Neuroinfection"', ' "Eosinophilic esophagitis"]']	['KEGG_CYTOKINE_CYTOKINE_RECEPTOR_INTERACTION', 'KEGG_TGF_BETA_SIGNALING_PATHWAY']
1602	HMDB0000125	Glutathione	PTPRG	"catalytic_receptor"	StitchMetaboliteReceptor	["Cytoplasm", "Endoplasmic reticulum", "Extracellular", "Mitochondria"]	["Blood", "Cellular Cytoplasm", "Cerebrospinal Fluid (CSF)", "Saliva", "Urine"]	["All Tissues", "Placenta"]	["2-Hydroxyglutric Aciduria (D And L Form)", "4-Hydroxybutyric Aciduria/Succinic Semialdehyde Dehydrogenase Deficiency", "5-oxoprolinase deficiency", "5-Oxoprolinuria", "Acetaminophen Action Pathway", "Acetaminophen Metabolism Pathway", "Acetylsalicylic Acid Action Pathway", "Antipyrine Action Pathway", "Antrafenine Action Pathway", "Arachidonic Acid Metabolism", "Bromfenac Action Pathway", "Carp…	["Canavan disease", "Schizophrenia", "Gamma-glutamyl transpeptidase deficiency", "Traumatic brain injury", "Multiple sclerosis"]	"binding"	528	528	0	0	0	Glutathione_PTPRG	Glutathione metabolism	1.77531	28.5665	4.81315	0.000144835	0.00337543	0.849077	-0.177182	11.727	-0.822215	0.419455	0.518666	-6.68538	1.99547	['2-hydroxyglutric aciduria (d and l form)', '4-hydroxybutyric aciduria/succinic semialdehyde dehydrogenase deficiency', '5-oxoprolinase deficiency', '5-oxoprolinuria', 'acetaminophen action pathway', 'acetaminophen metabolism pathway', 'acetylsalicylic acid action pathway', 'antipyrine action pathway', 'antrafenine action pathway', 'arachidonic acid metabolism', 'bromfenac action pathway', 'carp…	['"Canavan disease"', ' "Schizophrenia"', ' "Gamma-glutamyl transpeptidase deficiency"', ' "Traumatic brain injury"', ' "Multiple sclerosis"]']
2861	HMDB0000123	Glycine	PTPRD	"catalytic_receptor"	StitchMetaboliteReceptor	["Extracellular", "Lysosome", "Mitochondria", "Peroxisome"]	["Bile", "Blood", "Cerebrospinal Fluid (CSF)", "Feces", "Saliva", "Sweat", "Urine"]	["Bladder", "Brain", "Epidermis", "Fibroblasts", "Intestine", "Kidney", "Neuron", "Pancreas", "Placenta", "Platelet", "Prostate", "Spleen", "Thyroid Gland"]	["2-Hydroxyglutric Aciduria (D And L Form)", "27-Hydroxylase Deficiency", "3-Phosphoglycerate dehydrogenase deficiency", "4-Hydroxybutyric Aciduria/Succinic Semialdehyde Dehydrogenase Deficiency", "5-oxoprolinase deficiency", "5-Oxoprolinuria", "Acute Intermittent Porphyria", "Adenine phosphoribosyltransferase deficiency (APRT)", "Adenosine Deaminase Deficiency", "Adenylosuccinate Lyase Deficienc…	["D-Glyceric acidemia", "Refractory localization-related epilepsy", "Juvenile myoclonic epilepsy", "Alzheimer's disease", "D-Glyceric acidura", "Early preeclampsia", "Pregnancy", "Late-onset preeclampsia", "3-Methyl-crotonyl-glycinuria", "Sarcosinemia", "N-acetylglutamate synthetase deficiency", "Histidinemia", "Obesity", "Neu-Laxova Syndrome 1", "Hyperglycinemia", " lactic acidosis", " and seizu…	"binding"	723	691	0	127	0	Glycine_PTPRD	Glycine, serine and threonine metabolism	-0.045691	26.0624	-0.198331	0.845041	0.932159	-6.8234	-1.99182	10.0812	-3.79154	0.000951486	0.00365951	-1.26811	-1.99493	['2-hydroxyglutric aciduria (d and l form)', '27-hydroxylase deficiency', '3-phosphoglycerate dehydrogenase deficiency', '4-hydroxybutyric aciduria/succinic semialdehyde dehydrogenase deficiency', '5-oxoprolinase deficiency', '5-oxoprolinuria', 'acute intermittent porphyria', 'adenine phosphoribosyltransferase deficiency (aprt)', 'adenosine deaminase deficiency', 'adenylosuccinate lyase deficienc…	['"D-Glyceric acidemia"', ' "Refractory localization-related epilepsy"', ' "Juvenile myoclonic epilepsy"', ' "Alzheimer\'s disease"', ' "D-Glyceric acidura"', ' "Early preeclampsia"', ' "Pregnancy"', ' "Late-onset preeclampsia"', ' "3-Methyl-crotonyl-glycinuria"', ' "Sarcosinemia"', ' "N-acetylglutamate synthetase deficiency"', ' "Histidinemia"', ' "Obesity"', ' "Neu-Laxova Syndrome 1"', ' "Hyper…
258	HMDB0000050	Adenosine	CCR1	"gpcr"	StitchMetaboliteReceptor	["Extracellular", "Lysosome", "Mitochondria"]	["Blood", "Breast Milk", "Cellular Cytoplasm", "Cerebrospinal Fluid (CSF)", "Feces", "Saliva", "Urine"]	["All Tissues", "Placenta"]	["Adenine phosphoribosyltransferase deficiency (APRT)", "Adenosine Deaminase Deficiency", "Adenylosuccinate Lyase Deficiency", "AICA-Ribosiduria", "Azathioprine Action Pathway", "Cystathionine Beta-Synthase Deficiency", "Glycine N-methyltransferase Deficiency", "Glycine", " serine and threonine metabolism", "Gout or Kelley-Seegmiller Syndrome", "Homocystinuria-megaloblastic anemia due to defect i…	["Septic shock", "Irritable bowel syndrome", "Crohn's disease", "Ulcerative colitis", "Colorectal cancer", "Alzheimer's disease", "Frontotemporal dementia", "Lewy body disease", "Eosinophilic esophagitis", "Adenosine kinase deficiency", "Adenylosuccinate lyase deficiency"]	"binding"	921	237	0	0	900	Adenosine_CCR1	Purine metabolism, adenine containing	-0.84376	28.521	-1.338	0.197797	0.399327	-5.9536	1.48541	7.58138	5.30681	2.2339e-05	0.000198889	2.43369	1.98441	['adenine phosphoribosyltransferase deficiency (aprt)', 'adenosine deaminase deficiency', 'adenylosuccinate lyase deficiency', 'aica-ribosiduria', 'azathioprine action pathway', 'cystathionine beta-synthase deficiency', 'glycine n-methyltransferase deficiency', 'glycine', ' serine and threonine metabolism', 'gout or kelley-seegmiller syndrome', 'homocystinuria-megaloblastic anemia due to defect i…	['"Septic shock"', ' "Irritable bowel syndrome"', ' "Crohn\'s disease"', ' "Ulcerative colitis"', ' "Colorectal cancer"', ' "Alzheimer\'s disease"', ' "Frontotemporal dementia"', ' "Lewy body disease"', ' "Eosinophilic esophagitis"', ' "Adenosine kinase deficiency"', ' "Adenylosuccinate lyase deficiency"]']	['KEGG_CHEMOKINE_SIGNALING_PATHWAY', 'KEGG_CYTOKINE_CYTOKINE_RECEPTOR_INTERACTION']
3927	HMDB0000131	Glycerol	ITGB2	"catalytic_receptor"	StitchMetaboliteReceptor	["Extracellular", "Mitochondria"]	["Blood", "Cerebrospinal Fluid (CSF)", "Feces", "Saliva", "Sweat", "Urine"]	["Adipose Tissue", "Bladder", "Brain", "Epidermis", "Kidney", "Liver", "Neuron", "Pancreas", "Placenta", "Prostate", "Skeletal Muscle", "Spleen", "Testis", "Thyroid Gland"]	["D-glyceric acidura", "Familial lipoprotein lipase deficiency", "Galactose Metabolism", "Galactosemia", "Glycerol Kinase Deficiency", "Glycerolipid Metabolism"]	["Glycerol kinase deficiency", "Diabetes mellitus type 2", "Schizophrenia", "Early preeclampsia", "Pregnancy", "Late-onset preeclampsia", "Crohn's disease", "Ulcerative colitis", "Irritable bowel syndrome", "Colorectal cancer", "Eosinophilic esophagitis"]	"binding"	800	800	0	0	0	Glycerol_ITGB2	Glycerolipid metabolism	-0.696201	25.661	-1.92812	0.0700027	0.208064	-5.08303	2.31358	9.45301	5.8655	5.75825e-06	7.4768e-05	3.78526	1.96869	['d-glyceric acidura', 'familial lipoprotein lipase deficiency', 'galactose metabolism', 'galactosemia', 'glycerol kinase deficiency', 'glycerolipid metabolism']	['"Glycerol kinase deficiency"', ' "Diabetes mellitus type 2"', ' "Schizophrenia"', ' "Early preeclampsia"', ' "Pregnancy"', ' "Late-onset preeclampsia"', ' "Crohn\'s disease"', ' "Ulcerative colitis"', ' "Irritable bowel syndrome"', ' "Colorectal cancer"', ' "Eosinophilic esophagitis"]']	['KEGG_CELL_ADHESION_MOLECULES_CAMS', 'KEGG_LEISHMANIA_INFECTION', 'KEGG_LEUKOCYTE_TRANSENDOTHELIAL_MIGRATION', 'KEGG_NATURAL_KILLER_CELL_MEDIATED_CYTOTOXICITY', 'KEGG_REGULATION_OF_ACTIN_CYTOSKELETON', 'KEGG_VIRAL_MYOCARDITIS']
1452	HMDB0000895	Acetylcholine	LPAR2	"gpcr"	StitchMetaboliteReceptor	["Cytoplasm", "Extracellular", "Nucleus"]	["Cerebrospinal Fluid (CSF)", "Saliva"]	["Adipose Tissue", "Adrenal Medulla", "Bladder", "Brain", "Epidermis", "Fibroblasts", "Intestine", "Kidney", "Lung", "Neuron", "Pancreas", "Placenta", "Platelet", "Prostate", "Skeletal Muscle", "Spleen", "Testis"]	["Betazole Action Pathway", "Cimetidine Action Pathway", "Esomeprazole Action Pathway", "Famotidine Action Pathway", "Gastric Acid Production", "Lafutidine H2-Antihistamine Action", "Lansoprazole Action Pathway", "Metiamide Action Pathway", "Nizatidine Action Pathway", "Omeprazole Action Pathway", "Pantoprazole Action Pathway", "Phospholipid Biosynthesis", "Pirenzepine Action Pathway", "Rabeprazo…	["Alzheimer's disease", "Multi-infarct dementia"]	"activation"	921	0	0	236	900	Acetylcholine_LPAR2		0.0353775	28.5366	0.0570322	0.955157	0.962607	-6.84223	0.718573	7.33079	3.82492	0.000876356	0.00342349	-1.18795	1.94098	['betazole action pathway', 'cimetidine action pathway', 'esomeprazole action pathway', 'famotidine action pathway', 'gastric acid production', 'lafutidine h2-antihistamine action', 'lansoprazole action pathway', 'metiamide action pathway', 'nizatidine action pathway', 'omeprazole action pathway', 'pantoprazole action pathway', 'phospholipid biosynthesis', 'pirenzepine action pathway', 'rabeprazo…	['"Alzheimer\'s disease"', ' "Multi-infarct dementia"]']	['KEGG_NEUROACTIVE_LIGAND_RECEPTOR_INTERACTION']
103	HMDB0000131	Glycerol	ADGRG5	"gpcr"	StitchMetaboliteReceptor	["Extracellular", "Mitochondria"]	["Blood", "Cerebrospinal Fluid (CSF)", "Feces", "Saliva", "Sweat", "Urine"]	["Adipose Tissue", "Bladder", "Brain", "Epidermis", "Kidney", "Liver", "Neuron", "Pancreas", "Placenta", "Prostate", "Skeletal Muscle", "Spleen", "Testis", "Thyroid Gland"]	["D-glyceric acidura", "Familial lipoprotein lipase deficiency", "Galactose Metabolism", "Galactosemia", "Glycerol Kinase Deficiency", "Glycerolipid Metabolism"]	["Glycerol kinase deficiency", "Diabetes mellitus type 2", "Schizophrenia", "Early preeclampsia", "Pregnancy", "Late-onset preeclampsia", "Crohn's disease", "Ulcerative colitis", "Irritable bowel syndrome", "Colorectal cancer", "Eosinophilic esophagitis"]	"binding"	545	545	0	0	0	Glycerol_ADGRG5	Glycerolipid metabolism	-0.696201	25.661	-1.92812	0.0700027	0.208064	-5.08303	-0.640739	7.35417	-1.9518	0.0633281	0.112841	-5.20685	-1.93996	['d-glyceric acidura', 'familial lipoprotein lipase deficiency', 'galactose metabolism', 'galactosemia', 'glycerol kinase deficiency', 'glycerolipid metabolism']	['"Glycerol kinase deficiency"', ' "Diabetes mellitus type 2"', ' "Schizophrenia"', ' "Early preeclampsia"', ' "Pregnancy"', ' "Late-onset preeclampsia"', ' "Crohn\'s disease"', ' "Ulcerative colitis"', ' "Irritable bowel syndrome"', ' "Colorectal cancer"', ' "Eosinophilic esophagitis"]']
2122	HMDB0000050	Adenosine	ADRB1	"gpcr"	StitchMetaboliteReceptor	["Extracellular", "Lysosome", "Mitochondria"]	["Blood", "Breast Milk", "Cellular Cytoplasm", "Cerebrospinal Fluid (CSF)", "Feces", "Saliva", "Urine"]	["All Tissues", "Placenta"]	["Adenine phosphoribosyltransferase deficiency (APRT)", "Adenosine Deaminase Deficiency", "Adenylosuccinate Lyase Deficiency", "AICA-Ribosiduria", "Azathioprine Action Pathway", "Cystathionine Beta-Synthase Deficiency", "Glycine N-methyltransferase Deficiency", "Glycine", " serine and threonine metabolism", "Gout or Kelley-Seegmiller Syndrome", "Homocystinuria-megaloblastic anemia due to defect i…	["Septic shock", "Irritable bowel syndrome", "Crohn's disease", "Ulcerative colitis", "Colorectal cancer", "Alzheimer's disease", "Frontotemporal dementia", "Lewy body disease", "Eosinophilic esophagitis", "Adenosine kinase deficiency", "Adenylosuccinate lyase deficiency"]	"inhibition"	970	237	0	629	900	Adenosine_ADRB1	Purine metabolism, adenine containing	-0.84376	28.521	-1.338	0.197797	0.399327	-5.9536	-0.896206	6.91205	-2.53379	0.0186092	0.0410931	-4.1033	-1.93589	['adenine phosphoribosyltransferase deficiency (aprt)', 'adenosine deaminase deficiency', 'adenylosuccinate lyase deficiency', 'aica-ribosiduria', 'azathioprine action pathway', 'cystathionine beta-synthase deficiency', 'glycine n-methyltransferase deficiency', 'glycine', ' serine and threonine metabolism', 'gout or kelley-seegmiller syndrome', 'homocystinuria-megaloblastic anemia due to defect i…	['"Septic shock"', ' "Irritable bowel syndrome"', ' "Crohn\'s disease"', ' "Ulcerative colitis"', ' "Colorectal cancer"', ' "Alzheimer\'s disease"', ' "Frontotemporal dementia"', ' "Lewy body disease"', ' "Eosinophilic esophagitis"', ' "Adenosine kinase deficiency"', ' "Adenylosuccinate lyase deficiency"]']	['KEGG_CALCIUM_SIGNALING_PATHWAY', 'KEGG_DILATED_CARDIOMYOPATHY', 'KEGG_ENDOCYTOSIS', 'KEGG_GAP_JUNCTION', 'KEGG_NEUROACTIVE_LIGAND_RECEPTOR_INTERACTION']
2835	HMDB0000220	Palmitic acid	ABCB4	"transporter"	StitchMetaboliteReceptor	["Cytoplasm", "Endoplasmic reticulum", "Extracellular", "Membrane", "Peroxisome"]	["Blood", "Cerebrospinal Fluid (CSF)", "Feces", "Saliva", "Sweat", "Urine"]	["Adipose Tissue", "Bladder", "Epidermis", "Fibroblasts", "Kidney", "Placenta", "Platelet", "Prostate", "Skeletal Muscle"]	["27-Hydroxylase Deficiency", "Alendronate Action Pathway", "Atorvastatin Action Pathway", "Carnitine palmitoyl transferase deficiency (I)", "Carnitine palmitoyl transferase deficiency (II)", "Cerebrotendinous Xanthomatosis (CTX)", "Cerivastatin Action Pathway", "Cholesteryl ester storage disease", "Congenital Bile Acid Synthesis Defect Type II", "Congenital Bile Acid Synthesis Defect Type III", …	["Perillyl alcohol administration for cancer treatment", "Colorectal cancer", "Schizophrenia", "Inflammatory bowel disease", "Eosinophilic esophagitis"]	"activation"	912	0	0	153	900	Palmitic acid_ABCB4	Long chain fatty acid	-0.0282969	28.1794	-0.0594388	0.953267	0.962607	-6.84208	0.904471	7.06356	3.92578	0.00068321	0.00280591	-0.944938	1.93317	['27-hydroxylase deficiency', 'alendronate action pathway', 'atorvastatin action pathway', 'carnitine palmitoyl transferase deficiency (i)', 'carnitine palmitoyl transferase deficiency (ii)', 'cerebrotendinous xanthomatosis (ctx)', 'cerivastatin action pathway', 'cholesteryl ester storage disease', 'congenital bile acid synthesis defect type ii', 'congenital bile acid synthesis defect type iii', …	['"Perillyl alcohol administration for cancer treatment"', ' "Colorectal cancer"', ' "Schizophrenia"', ' "Inflammatory bowel disease"', ' "Eosinophilic esophagitis"]']	['KEGG_ABC_TRANSPORTERS']
2866	HMDB0000148	L-Glutamic acid	GRIA4	"lgic"	StitchMetaboliteReceptor	["Endoplasmic reticulum", "Extracellular", "Lysosome", "Mitochondria"]	["Blood", "Cellular Cytoplasm", "Cerebrospinal Fluid (CSF)", "Feces", "Saliva", "Sweat", "Urine"]	["Adipose Tissue", "Adrenal Medulla", "Epidermis", "Fibroblasts", "Intestine", "Kidney", "Neuron", "Pancreas", "Placenta", "Platelet", "Prostate", "Skeletal Muscle", "Spleen"]	["2-aminoadipic 2-oxoadipic aciduria", "2-Hydroxyglutric Aciduria (D And L Form)", "2-Methyl-3-Hydroxybutryl CoA Dehydrogenase Deficiency", "3-Hydroxy-3-Methylglutaryl-CoA Lyase Deficiency", "3-hydroxyisobutyric acid dehydrogenase deficiency", "3-hydroxyisobutyric aciduria", "3-Methylcrotonyl Coa Carboxylase Deficiency Type I", "3-Methylglutaconic Aciduria Type I", "3-Methylglutaconic Aciduria Ty…	["Epilepsy", "Schizophrenia", "Alzheimer's disease", "Heart failure", "Stomach cancer", "N-acetylglutamate synthetase deficiency", "Dicarboxylic aminoaciduria", "Lipoyltransferase 1 Deficiency", "Anoxia", "Leukemia", "Rett syndrome", "Irritable bowel syndrome", "Colorectal cancer", "Autism", "Crohn's disease", "Ulcerative colitis", "Obesity", "Diverticular disease", "Sepsis", "Perillyl alcohol ad…	"activation"	991	907	0	548	800	L-Glutamic acid_GRIA4		0.28847	31.3331	0.949716	0.355017	0.584412	-6.38454	1.1868	7.26613	2.87656	0.00855945	0.0216695	-3.37818	1.91314	['2-aminoadipic 2-oxoadipic aciduria', '2-hydroxyglutric aciduria (d and l form)', '2-methyl-3-hydroxybutryl coa dehydrogenase deficiency', '3-hydroxy-3-methylglutaryl-coa lyase deficiency', '3-hydroxyisobutyric acid dehydrogenase deficiency', '3-hydroxyisobutyric aciduria', '3-methylcrotonyl coa carboxylase deficiency type i', '3-methylglutaconic aciduria type i', '3-methylglutaconic aciduria ty…	['"Epilepsy"', ' "Schizophrenia"', ' "Alzheimer\'s disease"', ' "Heart failure"', ' "Stomach cancer"', ' "N-acetylglutamate synthetase deficiency"', ' "Dicarboxylic aminoaciduria"', ' "Lipoyltransferase 1 Deficiency"', ' "Anoxia"', ' "Leukemia"', ' "Rett syndrome"', ' "Irritable bowel syndrome"', ' "Colorectal cancer"', ' "Autism"', ' "Crohn\'s disease"', ' "Ulcerative colitis"', ' "Obesity"', ' …	['KEGG_NEUROACTIVE_LIGAND_RECEPTOR_INTERACTION']
588	HMDB0000220	Palmitic acid	RXRA	"nhr"	StitchMetaboliteReceptor	["Cytoplasm", "Endoplasmic reticulum", "Extracellular", "Membrane", "Peroxisome"]	["Blood", "Cerebrospinal Fluid (CSF)", "Feces", "Saliva", "Sweat", "Urine"]	["Adipose Tissue", "Bladder", "Epidermis", "Fibroblasts", "Kidney", "Placenta", "Platelet", "Prostate", "Skeletal Muscle"]	["27-Hydroxylase Deficiency", "Alendronate Action Pathway", "Atorvastatin Action Pathway", "Carnitine palmitoyl transferase deficiency (I)", "Carnitine palmitoyl transferase deficiency (II)", "Cerebrotendinous Xanthomatosis (CTX)", "Cerivastatin Action Pathway", "Cholesteryl ester storage disease", "Congenital Bile Acid Synthesis Defect Type II", "Congenital Bile Acid Synthesis Defect Type III", …	["Perillyl alcohol administration for cancer treatment", "Colorectal cancer", "Schizophrenia", "Inflammatory bowel disease", "Eosinophilic esophagitis"]	"binding"	900	0	0	0	900	Palmitic acid_RXRA	Long chain fatty acid	-0.0282969	28.1794	-0.0594388	0.953267	0.962607	-6.84208	-0.587799	10.7071	-3.75281	0.00104661	0.00395467	-1.36089	-1.90612	['27-hydroxylase deficiency', 'alendronate action pathway', 'atorvastatin action pathway', 'carnitine palmitoyl transferase deficiency (i)', 'carnitine palmitoyl transferase deficiency (ii)', 'cerebrotendinous xanthomatosis (ctx)', 'cerivastatin action pathway', 'cholesteryl ester storage disease', 'congenital bile acid synthesis defect type ii', 'congenital bile acid synthesis defect type iii', …	['"Perillyl alcohol administration for cancer treatment"', ' "Colorectal cancer"', ' "Schizophrenia"', ' "Inflammatory bowel disease"', ' "Eosinophilic esophagitis"]']	['KEGG_ADIPOCYTOKINE_SIGNALING_PATHWAY', 'KEGG_NON_SMALL_CELL_LUNG_CANCER', 'KEGG_PATHWAYS_IN_CANCER', 'KEGG_PPAR_SIGNALING_PATHWAY', 'KEGG_SMALL_CELL_LUNG_CANCER', 'KEGG_THYROID_CANCER']
3965	HMDB0000050	Adenosine	NPY1R	"gpcr"	StitchMetaboliteReceptor	["Extracellular", "Lysosome", "Mitochondria"]	["Blood", "Breast Milk", "Cellular Cytoplasm", "Cerebrospinal Fluid (CSF)", "Feces", "Saliva", "Urine"]	["All Tissues", "Placenta"]	["Adenine phosphoribosyltransferase deficiency (APRT)", "Adenosine Deaminase Deficiency", "Adenylosuccinate Lyase Deficiency", "AICA-Ribosiduria", "Azathioprine Action Pathway", "Cystathionine Beta-Synthase Deficiency", "Glycine N-methyltransferase Deficiency", "Glycine", " serine and threonine metabolism", "Gout or Kelley-Seegmiller Syndrome", "Homocystinuria-megaloblastic anemia due to defect i…	["Septic shock", "Irritable bowel syndrome", "Crohn's disease", "Ulcerative colitis", "Colorectal cancer", "Alzheimer's disease", "Frontotemporal dementia", "Lewy body disease", "Eosinophilic esophagitis", "Adenosine kinase deficiency", "Adenylosuccinate lyase deficiency"]	"binding"	921	237	0	0	900	Adenosine_NPY1R	Purine metabolism, adenine containing	-0.84376	28.521	-1.338	0.197797	0.399327	-5.9536	-0.803333	8.67153	-2.43396	0.0231725	0.049362	-4.3051	-1.88598	['adenine phosphoribosyltransferase deficiency (aprt)', 'adenosine deaminase deficiency', 'adenylosuccinate lyase deficiency', 'aica-ribosiduria', 'azathioprine action pathway', 'cystathionine beta-synthase deficiency', 'glycine n-methyltransferase deficiency', 'glycine', ' serine and threonine metabolism', 'gout or kelley-seegmiller syndrome', 'homocystinuria-megaloblastic anemia due to defect i…	['"Septic shock"', ' "Irritable bowel syndrome"', ' "Crohn\'s disease"', ' "Ulcerative colitis"', ' "Colorectal cancer"', ' "Alzheimer\'s disease"', ' "Frontotemporal dementia"', ' "Lewy body disease"', ' "Eosinophilic esophagitis"', ' "Adenosine kinase deficiency"', ' "Adenylosuccinate lyase deficiency"]']	['KEGG_NEUROACTIVE_LIGAND_RECEPTOR_INTERACTION']
1456	HMDB0000220	Palmitic acid	LPAR2	"gpcr"	StitchMetaboliteReceptor	["Cytoplasm", "Endoplasmic reticulum", "Extracellular", "Membrane", "Peroxisome"]	["Blood", "Cerebrospinal Fluid (CSF)", "Feces", "Saliva", "Sweat", "Urine"]	["Adipose Tissue", "Bladder", "Epidermis", "Fibroblasts", "Kidney", "Placenta", "Platelet", "Prostate", "Skeletal Muscle"]	["27-Hydroxylase Deficiency", "Alendronate Action Pathway", "Atorvastatin Action Pathway", "Carnitine palmitoyl transferase deficiency (I)", "Carnitine palmitoyl transferase deficiency (II)", "Cerebrotendinous Xanthomatosis (CTX)", "Cerivastatin Action Pathway", "Cholesteryl ester storage disease", "Congenital Bile Acid Synthesis Defect Type II", "Congenital Bile Acid Synthesis Defect Type III", …	["Perillyl alcohol administration for cancer treatment", "Colorectal cancer", "Schizophrenia", "Inflammatory bowel disease", "Eosinophilic esophagitis"]	"activation"	945	322	0	236	900	Palmitic acid_LPAR2	Long chain fatty acid	-0.0282969	28.1794	-0.0594388	0.953267	0.962607	-6.84208	0.718573	7.33079	3.82492	0.000876356	0.00342349	-1.18795	1.88274	['27-hydroxylase deficiency', 'alendronate action pathway', 'atorvastatin action pathway', 'carnitine palmitoyl transferase deficiency (i)', 'carnitine palmitoyl transferase deficiency (ii)', 'cerebrotendinous xanthomatosis (ctx)', 'cerivastatin action pathway', 'cholesteryl ester storage disease', 'congenital bile acid synthesis defect type ii', 'congenital bile acid synthesis defect type iii', …	['"Perillyl alcohol administration for cancer treatment"', ' "Colorectal cancer"', ' "Schizophrenia"', ' "Inflammatory bowel disease"', ' "Eosinophilic esophagitis"]']	['KEGG_NEUROACTIVE_LIGAND_RECEPTOR_INTERACTION']
2927	HMDB0000895	Acetylcholine	ADORA1	"gpcr"	StitchMetaboliteReceptor	["Cytoplasm", "Extracellular", "Nucleus"]	["Cerebrospinal Fluid (CSF)", "Saliva"]	["Adipose Tissue", "Adrenal Medulla", "Bladder", "Brain", "Epidermis", "Fibroblasts", "Intestine", "Kidney", "Lung", "Neuron", "Pancreas", "Placenta", "Platelet", "Prostate", "Skeletal Muscle", "Spleen", "Testis"]	["Betazole Action Pathway", "Cimetidine Action Pathway", "Esomeprazole Action Pathway", "Famotidine Action Pathway", "Gastric Acid Production", "Lafutidine H2-Antihistamine Action", "Lansoprazole Action Pathway", "Metiamide Action Pathway", "Nizatidine Action Pathway", "Omeprazole Action Pathway", "Pantoprazole Action Pathway", "Phospholipid Biosynthesis", "Pirenzepine Action Pathway", "Rabeprazo…	["Alzheimer's disease", "Multi-infarct dementia"]	"activation"	931	0	0	338	900	Acetylcholine_ADORA1		0.0353775	28.5366	0.0570322	0.955157	0.962607	-6.84223	-1.2238	7.44372	-3.78717	0.000961765	0.00369212	-1.27858	-1.86507	['betazole action pathway', 'cimetidine action pathway', 'esomeprazole action pathway', 'famotidine action pathway', 'gastric acid production', 'lafutidine h2-antihistamine action', 'lansoprazole action pathway', 'metiamide action pathway', 'nizatidine action pathway', 'omeprazole action pathway', 'pantoprazole action pathway', 'phospholipid biosynthesis', 'pirenzepine action pathway', 'rabeprazo…	['"Alzheimer\'s disease"', ' "Multi-infarct dementia"]']	['KEGG_NEUROACTIVE_LIGAND_RECEPTOR_INTERACTION']
24	HMDB0000148	L-Glutamic acid	GRM8	"gpcr"	NeuronchatMetaboliteReceptor	["Endoplasmic reticulum", "Extracellular", "Lysosome", "Mitochondria"]	["Blood", "Cellular Cytoplasm", "Cerebrospinal Fluid (CSF)", "Feces", "Saliva", "Sweat", "Urine"]	["Adipose Tissue", "Adrenal Medulla", "Epidermis", "Fibroblasts", "Intestine", "Kidney", "Neuron", "Pancreas", "Placenta", "Platelet", "Prostate", "Skeletal Muscle", "Spleen"]	["2-aminoadipic 2-oxoadipic aciduria", "2-Hydroxyglutric Aciduria (D And L Form)", "2-Methyl-3-Hydroxybutryl CoA Dehydrogenase Deficiency", "3-Hydroxy-3-Methylglutaryl-CoA Lyase Deficiency", "3-hydroxyisobutyric acid dehydrogenase deficiency", "3-hydroxyisobutyric aciduria", "3-Methylcrotonyl Coa Carboxylase Deficiency Type I", "3-Methylglutaconic Aciduria Type I", "3-Methylglutaconic Aciduria Ty…	["Epilepsy", "Schizophrenia", "Alzheimer's disease", "Heart failure", "Stomach cancer", "N-acetylglutamate synthetase deficiency", "Dicarboxylic aminoaciduria", "Lipoyltransferase 1 Deficiency", "Anoxia", "Leukemia", "Rett syndrome", "Irritable bowel syndrome", "Colorectal cancer", "Autism", "Crohn's disease", "Ulcerative colitis", "Obesity", "Diverticular disease", "Sepsis", "Perillyl alcohol ad…	"activation"						L-Glutamic acid_GRM8		0.28847	31.3331	0.949716	0.355017	0.584412	-6.38454	0.767487	7.22907	2.73147	0.0119402	0.0284885	-3.6908	1.84059	['2-aminoadipic 2-oxoadipic aciduria', '2-hydroxyglutric aciduria (d and l form)', '2-methyl-3-hydroxybutryl coa dehydrogenase deficiency', '3-hydroxy-3-methylglutaryl-coa lyase deficiency', '3-hydroxyisobutyric acid dehydrogenase deficiency', '3-hydroxyisobutyric aciduria', '3-methylcrotonyl coa carboxylase deficiency type i', '3-methylglutaconic aciduria type i', '3-methylglutaconic aciduria ty…	['"Epilepsy"', ' "Schizophrenia"', ' "Alzheimer\'s disease"', ' "Heart failure"', ' "Stomach cancer"', ' "N-acetylglutamate synthetase deficiency"', ' "Dicarboxylic aminoaciduria"', ' "Lipoyltransferase 1 Deficiency"', ' "Anoxia"', ' "Leukemia"', ' "Rett syndrome"', ' "Irritable bowel syndrome"', ' "Colorectal cancer"', ' "Autism"', ' "Crohn\'s disease"', ' "Ulcerative colitis"', ' "Obesity"', ' …	['KEGG_NEUROACTIVE_LIGAND_RECEPTOR_INTERACTION']
2092	HMDB0000131	Glycerol	TLR3	"catalytic_receptor"	StitchMetaboliteReceptor	["Extracellular", "Mitochondria"]	["Blood", "Cerebrospinal Fluid (CSF)", "Feces", "Saliva", "Sweat", "Urine"]	["Adipose Tissue", "Bladder", "Brain", "Epidermis", "Kidney", "Liver", "Neuron", "Pancreas", "Placenta", "Prostate", "Skeletal Muscle", "Spleen", "Testis", "Thyroid Gland"]	["D-glyceric acidura", "Familial lipoprotein lipase deficiency", "Galactose Metabolism", "Galactosemia", "Glycerol Kinase Deficiency", "Glycerolipid Metabolism"]	["Glycerol kinase deficiency", "Diabetes mellitus type 2", "Schizophrenia", "Early preeclampsia", "Pregnancy", "Late-onset preeclampsia", "Crohn's disease", "Ulcerative colitis", "Irritable bowel syndrome", "Colorectal cancer", "Eosinophilic esophagitis"]	"binding"	860	840	0	154	0	Glycerol_TLR3	Glycerolipid metabolism	-0.696201	25.661	-1.92812	0.0700027	0.208064	-5.08303	2.04018	9.0152	5.4692	1.50212e-05	0.000147602	2.82889	1.77054	['d-glyceric acidura', 'familial lipoprotein lipase deficiency', 'galactose metabolism', 'galactosemia', 'glycerol kinase deficiency', 'glycerolipid metabolism']	['"Glycerol kinase deficiency"', ' "Diabetes mellitus type 2"', ' "Schizophrenia"', ' "Early preeclampsia"', ' "Pregnancy"', ' "Late-onset preeclampsia"', ' "Crohn\'s disease"', ' "Ulcerative colitis"', ' "Irritable bowel syndrome"', ' "Colorectal cancer"', ' "Eosinophilic esophagitis"]']	['KEGG_TOLL_LIKE_RECEPTOR_SIGNALING_PATHWAY']
1296	HMDB0000131	Glycerol	IL10RB	"catalytic_receptor"	StitchMetaboliteReceptor	["Extracellular", "Mitochondria"]	["Blood", "Cerebrospinal Fluid (CSF)", "Feces", "Saliva", "Sweat", "Urine"]	["Adipose Tissue", "Bladder", "Brain", "Epidermis", "Kidney", "Liver", "Neuron", "Pancreas", "Placenta", "Prostate", "Skeletal Muscle", "Spleen", "Testis", "Thyroid Gland"]	["D-glyceric acidura", "Familial lipoprotein lipase deficiency", "Galactose Metabolism", "Galactosemia", "Glycerol Kinase Deficiency", "Glycerolipid Metabolism"]	["Glycerol kinase deficiency", "Diabetes mellitus type 2", "Schizophrenia", "Early preeclampsia", "Pregnancy", "Late-onset preeclampsia", "Crohn's disease", "Ulcerative colitis", "Irritable bowel syndrome", "Colorectal cancer", "Eosinophilic esophagitis"]	"binding"	800	800	0	0	0	Glycerol_IL10RB	Glycerolipid metabolism	-0.696201	25.661	-1.92812	0.0700027	0.208064	-5.08303	0.837491	8.8544	5.45357	1.56044e-05	0.00015156	2.79094	1.76272	['d-glyceric acidura', 'familial lipoprotein lipase deficiency', 'galactose metabolism', 'galactosemia', 'glycerol kinase deficiency', 'glycerolipid metabolism']	['"Glycerol kinase deficiency"', ' "Diabetes mellitus type 2"', ' "Schizophrenia"', ' "Early preeclampsia"', ' "Pregnancy"', ' "Late-onset preeclampsia"', ' "Crohn\'s disease"', ' "Ulcerative colitis"', ' "Irritable bowel syndrome"', ' "Colorectal cancer"', ' "Eosinophilic esophagitis"]']	['KEGG_CYTOKINE_CYTOKINE_RECEPTOR_INTERACTION', 'KEGG_JAK_STAT_SIGNALING_PATHWAY']
218	HMDB0000895	Acetylcholine	OXTR	"gpcr"	StitchMetaboliteReceptor	["Cytoplasm", "Extracellular", "Nucleus"]	["Cerebrospinal Fluid (CSF)", "Saliva"]	["Adipose Tissue", "Adrenal Medulla", "Bladder", "Brain", "Epidermis", "Fibroblasts", "Intestine", "Kidney", "Lung", "Neuron", "Pancreas", "Placenta", "Platelet", "Prostate", "Skeletal Muscle", "Spleen", "Testis"]	["Betazole Action Pathway", "Cimetidine Action Pathway", "Esomeprazole Action Pathway", "Famotidine Action Pathway", "Gastric Acid Production", "Lafutidine H2-Antihistamine Action", "Lansoprazole Action Pathway", "Metiamide Action Pathway", "Nizatidine Action Pathway", "Omeprazole Action Pathway", "Pantoprazole Action Pathway", "Phospholipid Biosynthesis", "Pirenzepine Action Pathway", "Rabeprazo…	["Alzheimer's disease", "Multi-infarct dementia"]	"activation"	933	0	0	358	900	Acetylcholine_OXTR		0.0353775	28.5366	0.0570322	0.955157	0.962607	-6.84223	0.66038	6.59446	3.46243	0.00212808	0.00695624	-2.04889	1.75973	['betazole action pathway', 'cimetidine action pathway', 'esomeprazole action pathway', 'famotidine action pathway', 'gastric acid production', 'lafutidine h2-antihistamine action', 'lansoprazole action pathway', 'metiamide action pathway', 'nizatidine action pathway', 'omeprazole action pathway', 'pantoprazole action pathway', 'phospholipid biosynthesis', 'pirenzepine action pathway', 'rabeprazo…	['"Alzheimer\'s disease"', ' "Multi-infarct dementia"]']	['KEGG_CALCIUM_SIGNALING_PATHWAY', 'KEGG_NEUROACTIVE_LIGAND_RECEPTOR_INTERACTION']
3114	HMDB0000895	Acetylcholine	CHRNB2	"lgic"	CellphoneMetaboliteReceptor	["Cytoplasm", "Extracellular", "Nucleus"]	["Cerebrospinal Fluid (CSF)", "Saliva"]	["Adipose Tissue", "Adrenal Medulla", "Bladder", "Brain", "Epidermis", "Fibroblasts", "Intestine", "Kidney", "Lung", "Neuron", "Pancreas", "Placenta", "Platelet", "Prostate", "Skeletal Muscle", "Spleen", "Testis"]	["Betazole Action Pathway", "Cimetidine Action Pathway", "Esomeprazole Action Pathway", "Famotidine Action Pathway", "Gastric Acid Production", "Lafutidine H2-Antihistamine Action", "Lansoprazole Action Pathway", "Metiamide Action Pathway", "Nizatidine Action Pathway", "Omeprazole Action Pathway", "Pantoprazole Action Pathway", "Phospholipid Biosynthesis", "Pirenzepine Action Pathway", "Rabeprazo…	["Alzheimer's disease", "Multi-infarct dementia"]	"activation"						Acetylcholine_CHRNB2		0.0353775	28.5366	0.0570322	0.955157	0.962607	-6.84223	0.316006	6.82623	3.4592	0.00214484	0.0069981	-2.05647	1.75811	['betazole action pathway', 'cimetidine action pathway', 'esomeprazole action pathway', 'famotidine action pathway', 'gastric acid production', 'lafutidine h2-antihistamine action', 'lansoprazole action pathway', 'metiamide action pathway', 'nizatidine action pathway', 'omeprazole action pathway', 'pantoprazole action pathway', 'phospholipid biosynthesis', 'pirenzepine action pathway', 'rabeprazo…	['"Alzheimer\'s disease"', ' "Multi-infarct dementia"]']	['KEGG_NEUROACTIVE_LIGAND_RECEPTOR_INTERACTION']
3466	HMDB0000131	Glycerol	EPHA4	"catalytic_receptor"	StitchMetaboliteReceptor	["Extracellular", "Mitochondria"]	["Blood", "Cerebrospinal Fluid (CSF)", "Feces", "Saliva", "Sweat", "Urine"]	["Adipose Tissue", "Bladder", "Brain", "Epidermis", "Kidney", "Liver", "Neuron", "Pancreas", "Placenta", "Prostate", "Skeletal Muscle", "Spleen", "Testis", "Thyroid Gland"]	["D-glyceric acidura", "Familial lipoprotein lipase deficiency", "Galactose Metabolism", "Galactosemia", "Glycerol Kinase Deficiency", "Glycerolipid Metabolism"]	["Glycerol kinase deficiency", "Diabetes mellitus type 2", "Schizophrenia", "Early preeclampsia", "Pregnancy", "Late-onset preeclampsia", "Crohn's disease", "Ulcerative colitis", "Irritable bowel syndrome", "Colorectal cancer", "Eosinophilic esophagitis"]	"binding"	814	795	0	121	0	Glycerol_EPHA4	Glycerolipid metabolism	-0.696201	25.661	-1.92812	0.0700027	0.208064	-5.08303	-0.503832	8.962	-1.53878	0.137596	0.211366	-5.86403	-1.73345	['d-glyceric acidura', 'familial lipoprotein lipase deficiency', 'galactose metabolism', 'galactosemia', 'glycerol kinase deficiency', 'glycerolipid metabolism']	['"Glycerol kinase deficiency"', ' "Diabetes mellitus type 2"', ' "Schizophrenia"', ' "Early preeclampsia"', ' "Pregnancy"', ' "Late-onset preeclampsia"', ' "Crohn\'s disease"', ' "Ulcerative colitis"', ' "Irritable bowel syndrome"', ' "Colorectal cancer"', ' "Eosinophilic esophagitis"]']	['KEGG_AXON_GUIDANCE']
54	HMDB0000148	L-Glutamic acid	TAS1R3	"gpcr"	StitchMetaboliteReceptor	["Endoplasmic reticulum", "Extracellular", "Lysosome", "Mitochondria"]	["Blood", "Cellular Cytoplasm", "Cerebrospinal Fluid (CSF)", "Feces", "Saliva", "Sweat", "Urine"]	["Adipose Tissue", "Adrenal Medulla", "Epidermis", "Fibroblasts", "Intestine", "Kidney", "Neuron", "Pancreas", "Placenta", "Platelet", "Prostate", "Skeletal Muscle", "Spleen"]	["2-aminoadipic 2-oxoadipic aciduria", "2-Hydroxyglutric Aciduria (D And L Form)", "2-Methyl-3-Hydroxybutryl CoA Dehydrogenase Deficiency", "3-Hydroxy-3-Methylglutaryl-CoA Lyase Deficiency", "3-hydroxyisobutyric acid dehydrogenase deficiency", "3-hydroxyisobutyric aciduria", "3-Methylcrotonyl Coa Carboxylase Deficiency Type I", "3-Methylglutaconic Aciduria Type I", "3-Methylglutaconic Aciduria Ty…	["Epilepsy", "Schizophrenia", "Alzheimer's disease", "Heart failure", "Stomach cancer", "N-acetylglutamate synthetase deficiency", "Dicarboxylic aminoaciduria", "Lipoyltransferase 1 Deficiency", "Anoxia", "Leukemia", "Rett syndrome", "Irritable bowel syndrome", "Colorectal cancer", "Autism", "Crohn's disease", "Ulcerative colitis", "Obesity", "Diverticular disease", "Sepsis", "Perillyl alcohol ad…	"binding"	962	384	0	420	900	L-Glutamic acid_TAS1R3		0.28847	31.3331	0.949716	0.355017	0.584412	-6.38454	-0.587055	7.2824	-4.40442	0.000208294	0.00109578	0.221149	-1.72735	['2-aminoadipic 2-oxoadipic aciduria', '2-hydroxyglutric aciduria (d and l form)', '2-methyl-3-hydroxybutryl coa dehydrogenase deficiency', '3-hydroxy-3-methylglutaryl-coa lyase deficiency', '3-hydroxyisobutyric acid dehydrogenase deficiency', '3-hydroxyisobutyric aciduria', '3-methylcrotonyl coa carboxylase deficiency type i', '3-methylglutaconic aciduria type i', '3-methylglutaconic aciduria ty…	['"Epilepsy"', ' "Schizophrenia"', ' "Alzheimer\'s disease"', ' "Heart failure"', ' "Stomach cancer"', ' "N-acetylglutamate synthetase deficiency"', ' "Dicarboxylic aminoaciduria"', ' "Lipoyltransferase 1 Deficiency"', ' "Anoxia"', ' "Leukemia"', ' "Rett syndrome"', ' "Irritable bowel syndrome"', ' "Colorectal cancer"', ' "Autism"', ' "Crohn\'s disease"', ' "Ulcerative colitis"', ' "Obesity"', ' …	['KEGG_TASTE_TRANSDUCTION']
222	HMDB0000220	Palmitic acid	OXTR	"gpcr"	StitchMetaboliteReceptor	["Cytoplasm", "Endoplasmic reticulum", "Extracellular", "Membrane", "Peroxisome"]	["Blood", "Cerebrospinal Fluid (CSF)", "Feces", "Saliva", "Sweat", "Urine"]	["Adipose Tissue", "Bladder", "Epidermis", "Fibroblasts", "Kidney", "Placenta", "Platelet", "Prostate", "Skeletal Muscle"]	["27-Hydroxylase Deficiency", "Alendronate Action Pathway", "Atorvastatin Action Pathway", "Carnitine palmitoyl transferase deficiency (I)", "Carnitine palmitoyl transferase deficiency (II)", "Cerebrotendinous Xanthomatosis (CTX)", "Cerivastatin Action Pathway", "Cholesteryl ester storage disease", "Congenital Bile Acid Synthesis Defect Type II", "Congenital Bile Acid Synthesis Defect Type III", …	["Perillyl alcohol administration for cancer treatment", "Colorectal cancer", "Schizophrenia", "Inflammatory bowel disease", "Eosinophilic esophagitis"]	"activation"	945	322	0	236	900	Palmitic acid_OXTR	Long chain fatty acid	-0.0282969	28.1794	-0.0594388	0.953267	0.962607	-6.84208	0.66038	6.59446	3.46243	0.00212808	0.00695624	-2.04889	1.7015	['27-hydroxylase deficiency', 'alendronate action pathway', 'atorvastatin action pathway', 'carnitine palmitoyl transferase deficiency (i)', 'carnitine palmitoyl transferase deficiency (ii)', 'cerebrotendinous xanthomatosis (ctx)', 'cerivastatin action pathway', 'cholesteryl ester storage disease', 'congenital bile acid synthesis defect type ii', 'congenital bile acid synthesis defect type iii', …	['"Perillyl alcohol administration for cancer treatment"', ' "Colorectal cancer"', ' "Schizophrenia"', ' "Inflammatory bowel disease"', ' "Eosinophilic esophagitis"]']	['KEGG_CALCIUM_SIGNALING_PATHWAY', 'KEGG_NEUROACTIVE_LIGAND_RECEPTOR_INTERACTION']
1131	HMDB0000148	L-Glutamic acid	GRM1	"gpcr"	NeuronchatMetaboliteReceptor	["Endoplasmic reticulum", "Extracellular", "Lysosome", "Mitochondria"]	["Blood", "Cellular Cytoplasm", "Cerebrospinal Fluid (CSF)", "Feces", "Saliva", "Sweat", "Urine"]	["Adipose Tissue", "Adrenal Medulla", "Epidermis", "Fibroblasts", "Intestine", "Kidney", "Neuron", "Pancreas", "Placenta", "Platelet", "Prostate", "Skeletal Muscle", "Spleen"]	["2-aminoadipic 2-oxoadipic aciduria", "2-Hydroxyglutric Aciduria (D And L Form)", "2-Methyl-3-Hydroxybutryl CoA Dehydrogenase Deficiency", "3-Hydroxy-3-Methylglutaryl-CoA Lyase Deficiency", "3-hydroxyisobutyric acid dehydrogenase deficiency", "3-hydroxyisobutyric aciduria", "3-Methylcrotonyl Coa Carboxylase Deficiency Type I", "3-Methylglutaconic Aciduria Type I", "3-Methylglutaconic Aciduria Ty…	["Epilepsy", "Schizophrenia", "Alzheimer's disease", "Heart failure", "Stomach cancer", "N-acetylglutamate synthetase deficiency", "Dicarboxylic aminoaciduria", "Lipoyltransferase 1 Deficiency", "Anoxia", "Leukemia", "Rett syndrome", "Irritable bowel syndrome", "Colorectal cancer", "Autism", "Crohn's disease", "Ulcerative colitis", "Obesity", "Diverticular disease", "Sepsis", "Perillyl alcohol ad…	"activation"						L-Glutamic acid_GRM1		0.28847	31.3331	0.949716	0.355017	0.584412	-6.38454	-1.04844	6.70254	-4.26215	0.000296676	0.00145361	-0.127089	-1.65622	['2-aminoadipic 2-oxoadipic aciduria', '2-hydroxyglutric aciduria (d and l form)', '2-methyl-3-hydroxybutryl coa dehydrogenase deficiency', '3-hydroxy-3-methylglutaryl-coa lyase deficiency', '3-hydroxyisobutyric acid dehydrogenase deficiency', '3-hydroxyisobutyric aciduria', '3-methylcrotonyl coa carboxylase deficiency type i', '3-methylglutaconic aciduria type i', '3-methylglutaconic aciduria ty…	['"Epilepsy"', ' "Schizophrenia"', ' "Alzheimer\'s disease"', ' "Heart failure"', ' "Stomach cancer"', ' "N-acetylglutamate synthetase deficiency"', ' "Dicarboxylic aminoaciduria"', ' "Lipoyltransferase 1 Deficiency"', ' "Anoxia"', ' "Leukemia"', ' "Rett syndrome"', ' "Irritable bowel syndrome"', ' "Colorectal cancer"', ' "Autism"', ' "Crohn\'s disease"', ' "Ulcerative colitis"', ' "Obesity"', ' …	['KEGG_CALCIUM_SIGNALING_PATHWAY', 'KEGG_GAP_JUNCTION', 'KEGG_LONG_TERM_DEPRESSION', 'KEGG_LONG_TERM_POTENTIATION', 'KEGG_NEUROACTIVE_LIGAND_RECEPTOR_INTERACTION']
1267	HMDB0000148	L-Glutamic acid	GRIN3B	"lgic"	NeuronchatMetaboliteReceptor	["Endoplasmic reticulum", "Extracellular", "Lysosome", "Mitochondria"]	["Blood", "Cellular Cytoplasm", "Cerebrospinal Fluid (CSF)", "Feces", "Saliva", "Sweat", "Urine"]	["Adipose Tissue", "Adrenal Medulla", "Epidermis", "Fibroblasts", "Intestine", "Kidney", "Neuron", "Pancreas", "Placenta", "Platelet", "Prostate", "Skeletal Muscle", "Spleen"]	["2-aminoadipic 2-oxoadipic aciduria", "2-Hydroxyglutric Aciduria (D And L Form)", "2-Methyl-3-Hydroxybutryl CoA Dehydrogenase Deficiency", "3-Hydroxy-3-Methylglutaryl-CoA Lyase Deficiency", "3-hydroxyisobutyric acid dehydrogenase deficiency", "3-hydroxyisobutyric aciduria", "3-Methylcrotonyl Coa Carboxylase Deficiency Type I", "3-Methylglutaconic Aciduria Type I", "3-Methylglutaconic Aciduria Ty…	["Epilepsy", "Schizophrenia", "Alzheimer's disease", "Heart failure", "Stomach cancer", "N-acetylglutamate synthetase deficiency", "Dicarboxylic aminoaciduria", "Lipoyltransferase 1 Deficiency", "Anoxia", "Leukemia", "Rett syndrome", "Irritable bowel syndrome", "Colorectal cancer", "Autism", "Crohn's disease", "Ulcerative colitis", "Obesity", "Diverticular disease", "Sepsis", "Perillyl alcohol ad…	"activation"						L-Glutamic acid_GRIN3B		0.28847	31.3331	0.949716	0.355017	0.584412	-6.38454	-0.785883	7.28102	-4.25319	0.000303358	0.00147971	-0.148992	-1.65174	['2-aminoadipic 2-oxoadipic aciduria', '2-hydroxyglutric aciduria (d and l form)', '2-methyl-3-hydroxybutryl coa dehydrogenase deficiency', '3-hydroxy-3-methylglutaryl-coa lyase deficiency', '3-hydroxyisobutyric acid dehydrogenase deficiency', '3-hydroxyisobutyric aciduria', '3-methylcrotonyl coa carboxylase deficiency type i', '3-methylglutaconic aciduria type i', '3-methylglutaconic aciduria ty…	['"Epilepsy"', ' "Schizophrenia"', ' "Alzheimer\'s disease"', ' "Heart failure"', ' "Stomach cancer"', ' "N-acetylglutamate synthetase deficiency"', ' "Dicarboxylic aminoaciduria"', ' "Lipoyltransferase 1 Deficiency"', ' "Anoxia"', ' "Leukemia"', ' "Rett syndrome"', ' "Irritable bowel syndrome"', ' "Colorectal cancer"', ' "Autism"', ' "Crohn\'s disease"', ' "Ulcerative colitis"', ' "Obesity"', ' …	['KEGG_NEUROACTIVE_LIGAND_RECEPTOR_INTERACTION']
3849	HMDB0000131	Glycerol	ITGAM	"catalytic_receptor"	StitchMetaboliteReceptor	["Extracellular", "Mitochondria"]	["Blood", "Cerebrospinal Fluid (CSF)", "Feces", "Saliva", "Sweat", "Urine"]	["Adipose Tissue", "Bladder", "Brain", "Epidermis", "Kidney", "Liver", "Neuron", "Pancreas", "Placenta", "Prostate", "Skeletal Muscle", "Spleen", "Testis", "Thyroid Gland"]	["D-glyceric acidura", "Familial lipoprotein lipase deficiency", "Galactose Metabolism", "Galactosemia", "Glycerol Kinase Deficiency", "Glycerolipid Metabolism"]	["Glycerol kinase deficiency", "Diabetes mellitus type 2", "Schizophrenia", "Early preeclampsia", "Pregnancy", "Late-onset preeclampsia", "Crohn's disease", "Ulcerative colitis", "Irritable bowel syndrome", "Colorectal cancer", "Eosinophilic esophagitis"]	"binding"	837	800	0	212	0	Glycerol_ITGAM	Glycerolipid metabolism	-0.696201	25.661	-1.92812	0.0700027	0.208064	-5.08303	1.64916	8.413	5.1746	3.09044e-05	0.000255833	2.11083	1.62324	['d-glyceric acidura', 'familial lipoprotein lipase deficiency', 'galactose metabolism', 'galactosemia', 'glycerol kinase deficiency', 'glycerolipid metabolism']	['"Glycerol kinase deficiency"', ' "Diabetes mellitus type 2"', ' "Schizophrenia"', ' "Early preeclampsia"', ' "Pregnancy"', ' "Late-onset preeclampsia"', ' "Crohn\'s disease"', ' "Ulcerative colitis"', ' "Irritable bowel syndrome"', ' "Colorectal cancer"', ' "Eosinophilic esophagitis"]']	['KEGG_CELL_ADHESION_MOLECULES_CAMS', 'KEGG_HEMATOPOIETIC_CELL_LINEAGE', 'KEGG_LEISHMANIA_INFECTION', 'KEGG_LEUKOCYTE_TRANSENDOTHELIAL_MIGRATION', 'KEGG_REGULATION_OF_ACTIN_CYTOSKELETON']
1778	HMDB0000131	Glycerol	ADGRF5	"gpcr"	StitchMetaboliteReceptor	["Extracellular", "Mitochondria"]	["Blood", "Cerebrospinal Fluid (CSF)", "Feces", "Saliva", "Sweat", "Urine"]	["Adipose Tissue", "Bladder", "Brain", "Epidermis", "Kidney", "Liver", "Neuron", "Pancreas", "Placenta", "Prostate", "Skeletal Muscle", "Spleen", "Testis", "Thyroid Gland"]	["D-glyceric acidura", "Familial lipoprotein lipase deficiency", "Galactose Metabolism", "Galactosemia", "Glycerol Kinase Deficiency", "Glycerolipid Metabolism"]	["Glycerol kinase deficiency", "Diabetes mellitus type 2", "Schizophrenia", "Early preeclampsia", "Pregnancy", "Late-onset preeclampsia", "Crohn's disease", "Ulcerative colitis", "Irritable bowel syndrome", "Colorectal cancer", "Eosinophilic esophagitis"]	"binding"	545	545	0	0	0	Glycerol_ADGRF5	Glycerolipid metabolism	-0.696201	25.661	-1.92812	0.0700027	0.208064	-5.08303	-0.587818	12.5995	-1.19819	0.243127	0.334775	-6.30946	-1.56316	['d-glyceric acidura', 'familial lipoprotein lipase deficiency', 'galactose metabolism', 'galactosemia', 'glycerol kinase deficiency', 'glycerolipid metabolism']	['"Glycerol kinase deficiency"', ' "Diabetes mellitus type 2"', ' "Schizophrenia"', ' "Early preeclampsia"', ' "Pregnancy"', ' "Late-onset preeclampsia"', ' "Crohn\'s disease"', ' "Ulcerative colitis"', ' "Irritable bowel syndrome"', ' "Colorectal cancer"', ' "Eosinophilic esophagitis"]']
1597	HMDB0001341	ADP	P2RX4	"lgic"	StitchMetaboliteReceptor	["Cytoplasm", "Endoplasmic reticulum", "Extracellular", "Mitochondria", "Nucleus", "Peroxisome"]	["Blood", "Cellular Cytoplasm", "Cerebrospinal Fluid (CSF)", "Saliva", "Urine"]	["All Tissues"]	["2-Hydroxyglutric Aciduria (D And L Form)", "2-ketoglutarate dehydrogenase complex deficiency", "2-Methyl-3-Hydroxybutryl CoA Dehydrogenase Deficiency", "27-Hydroxylase Deficiency", "3-Hydroxy-3-Methylglutaryl-CoA Lyase Deficiency", "3-hydroxyisobutyric acid dehydrogenase deficiency", "3-hydroxyisobutyric aciduria", "3-Methylcrotonyl Coa Carboxylase Deficiency Type I", "3-Methylglutaconic Acidur…	["Rachialgia", "Subarachnoid hemorrhage", "Epilepsy", "Stroke", "Neuroinfection", "Eosinophilic esophagitis"]	"activation"	817	0	0	116	800	ADP_P2RX4		0.224202	24.7369	0.414343	0.68359	0.844689	-6.75469	0.446618	8.75385	2.7118	0.0124858	0.0295204	-3.73257	1.56307	['2-hydroxyglutric aciduria (d and l form)', '2-ketoglutarate dehydrogenase complex deficiency', '2-methyl-3-hydroxybutryl coa dehydrogenase deficiency', '27-hydroxylase deficiency', '3-hydroxy-3-methylglutaryl-coa lyase deficiency', '3-hydroxyisobutyric acid dehydrogenase deficiency', '3-hydroxyisobutyric aciduria', '3-methylcrotonyl coa carboxylase deficiency type i', '3-methylglutaconic acidur…	['"Rachialgia"', ' "Subarachnoid hemorrhage"', ' "Epilepsy"', ' "Stroke"', ' "Neuroinfection"', ' "Eosinophilic esophagitis"]']	['KEGG_CALCIUM_SIGNALING_PATHWAY', 'KEGG_NEUROACTIVE_LIGAND_RECEPTOR_INTERACTION']
1297	HMDB0000112	gamma-Aminobutyric acid	GABRP	"lgic"	StitchMetaboliteReceptor	["Extracellular", "Lysosome", "Mitochondria"]	["Blood", "Cerebrospinal Fluid (CSF)", "Feces", "Saliva", "Urine"]	["Adrenal Cortex", "Brain", "Epidermis", "Fibroblasts", "Kidney", "Neuron", "Placenta", "Skeletal Muscle", "Spleen", "Testis"]	["2-Hydroxyglutric Aciduria (D And L Form)", "4-Hydroxybutyric Aciduria/Succinic Semialdehyde Dehydrogenase Deficiency", "Glutamate Metabolism", "Homocarnosinosis", "Hyperinsulinism-Hyperammonemia Syndrome", "Succinic semialdehyde dehydrogenase deficiency"]	["Alzheimer's disease", "Hepatic encephalopathy", "Gaba-transaminase deficiency", "Tuberculous meningitis", "Meningitis", "Epilepsy", "Febrile seizures", "Pyridoxine-dependent epilepsy", "Hyperekplexia", "Irritable bowel syndrome", "Colorectal cancer", "Crohn's disease", "Ulcerative colitis", "Perillyl alcohol administration for cancer treatment", "Pancreatic cancer", "Periodontal disease", "Fron…	"activation"	951	522	0	526	800	gamma-Aminobutyric acid_GABRP	Glutamate metabolism	-0.42545	27.2118	-1.06586	0.300781	0.545484	-6.26899	-0.580499	6.67397	-2.0499	0.0520244	0.096199	-5.0341	-1.55788	['2-hydroxyglutric aciduria (d and l form)', '4-hydroxybutyric aciduria/succinic semialdehyde dehydrogenase deficiency', 'glutamate metabolism', 'homocarnosinosis', 'hyperinsulinism-hyperammonemia syndrome', 'succinic semialdehyde dehydrogenase deficiency']	['"Alzheimer\'s disease"', ' "Hepatic encephalopathy"', ' "Gaba-transaminase deficiency"', ' "Tuberculous meningitis"', ' "Meningitis"', ' "Epilepsy"', ' "Febrile seizures"', ' "Pyridoxine-dependent epilepsy"', ' "Hyperekplexia"', ' "Irritable bowel syndrome"', ' "Colorectal cancer"', ' "Crohn\'s disease"', ' "Ulcerative colitis"', ' "Perillyl alcohol administration for cancer treatment"', ' "Pan…	['KEGG_NEUROACTIVE_LIGAND_RECEPTOR_INTERACTION']
1352	HMDB0000538	Adenosine triphosphate	FZD5	"gpcr"	StitchMetaboliteReceptor	["Cytoplasm", "Endoplasmic reticulum", "Extracellular", "Mitochondria", "Nucleus", "Peroxisome"]	["Blood", "Cellular Cytoplasm", "Cerebrospinal Fluid (CSF)", "Saliva"]	["Adipose Tissue", "Bladder", "Fibroblasts", "Intestine", "Kidney", "Neuron", "Pancreas", "Platelet", "Skeletal Muscle"]	["2-Hydroxyglutric Aciduria (D And L Form)", "2-ketoglutarate dehydrogenase complex deficiency", "2-Methyl-3-Hydroxybutryl CoA Dehydrogenase Deficiency", "27-Hydroxylase Deficiency", "3-Hydroxy-3-Methylglutaryl-CoA Lyase Deficiency", "3-hydroxyisobutyric acid dehydrogenase deficiency", "3-hydroxyisobutyric aciduria", "3-Methylcrotonyl Coa Carboxylase Deficiency Type I", "3-Methylglutaconic Acidur…	["Rachialgia", "Subarachnoid hemorrhage", "Epilepsy", "Stroke", "Neuroinfection"]	"activation"	900	0	0	0	900	Adenosine triphosphate_FZD5		2.32771	21.5354	1.52703	0.145425	0.331075	-5.66779	0.567381	9.27181	1.56744	0.130761	0.202745	-5.82236	1.54724	['2-hydroxyglutric aciduria (d and l form)', '2-ketoglutarate dehydrogenase complex deficiency', '2-methyl-3-hydroxybutryl coa dehydrogenase deficiency', '27-hydroxylase deficiency', '3-hydroxy-3-methylglutaryl-coa lyase deficiency', '3-hydroxyisobutyric acid dehydrogenase deficiency', '3-hydroxyisobutyric aciduria', '3-methylcrotonyl coa carboxylase deficiency type i', '3-methylglutaconic acidur…	['"Rachialgia"', ' "Subarachnoid hemorrhage"', ' "Epilepsy"', ' "Stroke"', ' "Neuroinfection"]']	['KEGG_BASAL_CELL_CARCINOMA', 'KEGG_MELANOGENESIS', 'KEGG_PATHWAYS_IN_CANCER', 'KEGG_WNT_SIGNALING_PATHWAY']
3737	HMDB0000050	Adenosine	ADORA2B	"gpcr"	StitchMetaboliteReceptor	["Extracellular", "Lysosome", "Mitochondria"]	["Blood", "Breast Milk", "Cellular Cytoplasm", "Cerebrospinal Fluid (CSF)", "Feces", "Saliva", "Urine"]	["All Tissues", "Placenta"]	["Adenine phosphoribosyltransferase deficiency (APRT)", "Adenosine Deaminase Deficiency", "Adenylosuccinate Lyase Deficiency", "AICA-Ribosiduria", "Azathioprine Action Pathway", "Cystathionine Beta-Synthase Deficiency", "Glycine N-methyltransferase Deficiency", "Glycine", " serine and threonine metabolism", "Gout or Kelley-Seegmiller Syndrome", "Homocystinuria-megaloblastic anemia due to defect i…	["Septic shock", "Irritable bowel syndrome", "Crohn's disease", "Ulcerative colitis", "Colorectal cancer", "Alzheimer's disease", "Frontotemporal dementia", "Lewy body disease", "Eosinophilic esophagitis", "Adenosine kinase deficiency", "Adenylosuccinate lyase deficiency"]	"activation"	994	473	0	895	900	Adenosine_ADORA2B	Purine metabolism, adenine containing	-0.84376	28.521	-1.338	0.197797	0.399327	-5.9536	0.715498	6.62275	4.41388	0.000203454	0.00107744	0.244321	1.53794	['adenine phosphoribosyltransferase deficiency (aprt)', 'adenosine deaminase deficiency', 'adenylosuccinate lyase deficiency', 'aica-ribosiduria', 'azathioprine action pathway', 'cystathionine beta-synthase deficiency', 'glycine n-methyltransferase deficiency', 'glycine', ' serine and threonine metabolism', 'gout or kelley-seegmiller syndrome', 'homocystinuria-megaloblastic anemia due to defect i…	['"Septic shock"', ' "Irritable bowel syndrome"', ' "Crohn\'s disease"', ' "Ulcerative colitis"', ' "Colorectal cancer"', ' "Alzheimer\'s disease"', ' "Frontotemporal dementia"', ' "Lewy body disease"', ' "Eosinophilic esophagitis"', ' "Adenosine kinase deficiency"', ' "Adenylosuccinate lyase deficiency"]']	['KEGG_CALCIUM_SIGNALING_PATHWAY', 'KEGG_NEUROACTIVE_LIGAND_RECEPTOR_INTERACTION', 'KEGG_VASCULAR_SMOOTH_MUSCLE_CONTRACTION']
3176	HMDB0000050	Adenosine	HRH2	"gpcr"	StitchMetaboliteReceptor	["Extracellular", "Lysosome", "Mitochondria"]	["Blood", "Breast Milk", "Cellular Cytoplasm", "Cerebrospinal Fluid (CSF)", "Feces", "Saliva", "Urine"]	["All Tissues", "Placenta"]	["Adenine phosphoribosyltransferase deficiency (APRT)", "Adenosine Deaminase Deficiency", "Adenylosuccinate Lyase Deficiency", "AICA-Ribosiduria", "Azathioprine Action Pathway", "Cystathionine Beta-Synthase Deficiency", "Glycine N-methyltransferase Deficiency", "Glycine", " serine and threonine metabolism", "Gout or Kelley-Seegmiller Syndrome", "Homocystinuria-megaloblastic anemia due to defect i…	["Septic shock", "Irritable bowel syndrome", "Crohn's disease", "Ulcerative colitis", "Colorectal cancer", "Alzheimer's disease", "Frontotemporal dementia", "Lewy body disease", "Eosinophilic esophagitis", "Adenosine kinase deficiency", "Adenylosuccinate lyase deficiency"]	"binding"	921	237	0	0	900	Adenosine_HRH2	Purine metabolism, adenine containing	-0.84376	28.521	-1.338	0.197797	0.399327	-5.9536	1.90458	8.45558	4.39939	0.000210915	0.00110555	0.208823	1.5307	['adenine phosphoribosyltransferase deficiency (aprt)', 'adenosine deaminase deficiency', 'adenylosuccinate lyase deficiency', 'aica-ribosiduria', 'azathioprine action pathway', 'cystathionine beta-synthase deficiency', 'glycine n-methyltransferase deficiency', 'glycine', ' serine and threonine metabolism', 'gout or kelley-seegmiller syndrome', 'homocystinuria-megaloblastic anemia due to defect i…	['"Septic shock"', ' "Irritable bowel syndrome"', ' "Crohn\'s disease"', ' "Ulcerative colitis"', ' "Colorectal cancer"', ' "Alzheimer\'s disease"', ' "Frontotemporal dementia"', ' "Lewy body disease"', ' "Eosinophilic esophagitis"', ' "Adenosine kinase deficiency"', ' "Adenylosuccinate lyase deficiency"]']	['KEGG_CALCIUM_SIGNALING_PATHWAY', 'KEGG_NEUROACTIVE_LIGAND_RECEPTOR_INTERACTION']
1124	HMDB0000123	Glycine	PTPRU	"catalytic_receptor"	StitchMetaboliteReceptor	["Extracellular", "Lysosome", "Mitochondria", "Peroxisome"]	["Bile", "Blood", "Cerebrospinal Fluid (CSF)", "Feces", "Saliva", "Sweat", "Urine"]	["Bladder", "Brain", "Epidermis", "Fibroblasts", "Intestine", "Kidney", "Neuron", "Pancreas", "Placenta", "Platelet", "Prostate", "Spleen", "Thyroid Gland"]	["2-Hydroxyglutric Aciduria (D And L Form)", "27-Hydroxylase Deficiency", "3-Phosphoglycerate dehydrogenase deficiency", "4-Hydroxybutyric Aciduria/Succinic Semialdehyde Dehydrogenase Deficiency", "5-oxoprolinase deficiency", "5-Oxoprolinuria", "Acute Intermittent Porphyria", "Adenine phosphoribosyltransferase deficiency (APRT)", "Adenosine Deaminase Deficiency", "Adenylosuccinate Lyase Deficienc…	["D-Glyceric acidemia", "Refractory localization-related epilepsy", "Juvenile myoclonic epilepsy", "Alzheimer's disease", "D-Glyceric acidura", "Early preeclampsia", "Pregnancy", "Late-onset preeclampsia", "3-Methyl-crotonyl-glycinuria", "Sarcosinemia", "N-acetylglutamate synthetase deficiency", "Histidinemia", "Obesity", "Neu-Laxova Syndrome 1", "Hyperglycinemia", " lactic acidosis", " and seizu…	"binding"	582	582	0	0	0	Glycine_PTPRU	Glycine, serine and threonine metabolism	-0.045691	26.0624	-0.198331	0.845041	0.932159	-6.8234	0.913976	9.23126	3.25908	0.0034749	0.0103339	-2.52068	1.53037	['2-hydroxyglutric aciduria (d and l form)', '27-hydroxylase deficiency', '3-phosphoglycerate dehydrogenase deficiency', '4-hydroxybutyric aciduria/succinic semialdehyde dehydrogenase deficiency', '5-oxoprolinase deficiency', '5-oxoprolinuria', 'acute intermittent porphyria', 'adenine phosphoribosyltransferase deficiency (aprt)', 'adenosine deaminase deficiency', 'adenylosuccinate lyase deficienc…	['"D-Glyceric acidemia"', ' "Refractory localization-related epilepsy"', ' "Juvenile myoclonic epilepsy"', ' "Alzheimer\'s disease"', ' "D-Glyceric acidura"', ' "Early preeclampsia"', ' "Pregnancy"', ' "Late-onset preeclampsia"', ' "3-Methyl-crotonyl-glycinuria"', ' "Sarcosinemia"', ' "N-acetylglutamate synthetase deficiency"', ' "Histidinemia"', ' "Obesity"', ' "Neu-Laxova Syndrome 1"', ' "Hyper…
775	HMDB0000131	Glycerol	GUCY1B1	"catalytic_receptor"	StitchMetaboliteReceptor	["Extracellular", "Mitochondria"]	["Blood", "Cerebrospinal Fluid (CSF)", "Feces", "Saliva", "Sweat", "Urine"]	["Adipose Tissue", "Bladder", "Brain", "Epidermis", "Kidney", "Liver", "Neuron", "Pancreas", "Placenta", "Prostate", "Skeletal Muscle", "Spleen", "Testis", "Thyroid Gland"]	["D-glyceric acidura", "Familial lipoprotein lipase deficiency", "Galactose Metabolism", "Galactosemia", "Glycerol Kinase Deficiency", "Glycerolipid Metabolism"]	["Glycerol kinase deficiency", "Diabetes mellitus type 2", "Schizophrenia", "Early preeclampsia", "Pregnancy", "Late-onset preeclampsia", "Crohn's disease", "Ulcerative colitis", "Irritable bowel syndrome", "Colorectal cancer", "Eosinophilic esophagitis"]	"binding"	900	900	0	0	0	Glycerol_GUCY1B1	Glycerolipid metabolism	-0.696201	25.661	-1.92812	0.0700027	0.208064	-5.08303	1.211	9.33931	4.95876	5.26255e-05	0.000381898	1.58209	1.51532	['d-glyceric acidura', 'familial lipoprotein lipase deficiency', 'galactose metabolism', 'galactosemia', 'glycerol kinase deficiency', 'glycerolipid metabolism']	['"Glycerol kinase deficiency"', ' "Diabetes mellitus type 2"', ' "Schizophrenia"', ' "Early preeclampsia"', ' "Pregnancy"', ' "Late-onset preeclampsia"', ' "Crohn\'s disease"', ' "Ulcerative colitis"', ' "Irritable bowel syndrome"', ' "Colorectal cancer"', ' "Eosinophilic esophagitis"]']	['KEGG_GAP_JUNCTION', 'KEGG_LONG_TERM_DEPRESSION', 'KEGG_PURINE_METABOLISM', 'KEGG_VASCULAR_SMOOTH_MUSCLE_CONTRACTION']
1549	HMDB0001341	ADP	ITGA1	"catalytic_receptor"	StitchMetaboliteReceptor	["Cytoplasm", "Endoplasmic reticulum", "Extracellular", "Mitochondria", "Nucleus", "Peroxisome"]	["Blood", "Cellular Cytoplasm", "Cerebrospinal Fluid (CSF)", "Saliva", "Urine"]	["All Tissues"]	["2-Hydroxyglutric Aciduria (D And L Form)", "2-ketoglutarate dehydrogenase complex deficiency", "2-Methyl-3-Hydroxybutryl CoA Dehydrogenase Deficiency", "27-Hydroxylase Deficiency", "3-Hydroxy-3-Methylglutaryl-CoA Lyase Deficiency", "3-hydroxyisobutyric acid dehydrogenase deficiency", "3-hydroxyisobutyric aciduria", "3-Methylcrotonyl Coa Carboxylase Deficiency Type I", "3-Methylglutaconic Acidur…	["Rachialgia", "Subarachnoid hemorrhage", "Epilepsy", "Stroke", "Neuroinfection", "Eosinophilic esophagitis"]	"binding"	900	0	0	0	900	ADP_ITGA1		0.224202	24.7369	0.414343	0.68359	0.844689	-6.75469	0.805533	11.592	2.60482	0.0158888	0.0360163	-3.95699	1.50958	['2-hydroxyglutric aciduria (d and l form)', '2-ketoglutarate dehydrogenase complex deficiency', '2-methyl-3-hydroxybutryl coa dehydrogenase deficiency', '27-hydroxylase deficiency', '3-hydroxy-3-methylglutaryl-coa lyase deficiency', '3-hydroxyisobutyric acid dehydrogenase deficiency', '3-hydroxyisobutyric aciduria', '3-methylcrotonyl coa carboxylase deficiency type i', '3-methylglutaconic acidur…	['"Rachialgia"', ' "Subarachnoid hemorrhage"', ' "Epilepsy"', ' "Stroke"', ' "Neuroinfection"', ' "Eosinophilic esophagitis"]']	['KEGG_ARRHYTHMOGENIC_RIGHT_VENTRICULAR_CARDIOMYOPATHY_ARVC', 'KEGG_DILATED_CARDIOMYOPATHY', 'KEGG_ECM_RECEPTOR_INTERACTION', 'KEGG_FOCAL_ADHESION', 'KEGG_HEMATOPOIETIC_CELL_LINEAGE', 'KEGG_HYPERTROPHIC_CARDIOMYOPATHY_HCM', 'KEGG_REGULATION_OF_ACTIN_CYTOSKELETON']
1958	HMDB0000131	Glycerol	ADGRD1	"gpcr"	StitchMetaboliteReceptor	["Extracellular", "Mitochondria"]	["Blood", "Cerebrospinal Fluid (CSF)", "Feces", "Saliva", "Sweat", "Urine"]	["Adipose Tissue", "Bladder", "Brain", "Epidermis", "Kidney", "Liver", "Neuron", "Pancreas", "Placenta", "Prostate", "Skeletal Muscle", "Spleen", "Testis", "Thyroid Gland"]	["D-glyceric acidura", "Familial lipoprotein lipase deficiency", "Galactose Metabolism", "Galactosemia", "Glycerol Kinase Deficiency", "Glycerolipid Metabolism"]	["Glycerol kinase deficiency", "Diabetes mellitus type 2", "Schizophrenia", "Early preeclampsia", "Pregnancy", "Late-onset preeclampsia", "Crohn's disease", "Ulcerative colitis", "Irritable bowel syndrome", "Colorectal cancer", "Eosinophilic esophagitis"]	"binding"	545	545	0	0	0	Glycerol_ADGRD1	Glycerolipid metabolism	-0.696201	25.661	-1.92812	0.0700027	0.208064	-5.08303	-0.456398	7.46554	-1.0798	0.2915	0.387216	-6.44155	-1.50396	['d-glyceric acidura', 'familial lipoprotein lipase deficiency', 'galactose metabolism', 'galactosemia', 'glycerol kinase deficiency', 'glycerolipid metabolism']	['"Glycerol kinase deficiency"', ' "Diabetes mellitus type 2"', ' "Schizophrenia"', ' "Early preeclampsia"', ' "Pregnancy"', ' "Late-onset preeclampsia"', ' "Crohn\'s disease"', ' "Ulcerative colitis"', ' "Irritable bowel syndrome"', ' "Colorectal cancer"', ' "Eosinophilic esophagitis"]']
148	HMDB0000895	Acetylcholine	EDNRA	"gpcr"	StitchMetaboliteReceptor	["Cytoplasm", "Extracellular", "Nucleus"]	["Cerebrospinal Fluid (CSF)", "Saliva"]	["Adipose Tissue", "Adrenal Medulla", "Bladder", "Brain", "Epidermis", "Fibroblasts", "Intestine", "Kidney", "Lung", "Neuron", "Pancreas", "Placenta", "Platelet", "Prostate", "Skeletal Muscle", "Spleen", "Testis"]	["Betazole Action Pathway", "Cimetidine Action Pathway", "Esomeprazole Action Pathway", "Famotidine Action Pathway", "Gastric Acid Production", "Lafutidine H2-Antihistamine Action", "Lansoprazole Action Pathway", "Metiamide Action Pathway", "Nizatidine Action Pathway", "Omeprazole Action Pathway", "Pantoprazole Action Pathway", "Phospholipid Biosynthesis", "Pirenzepine Action Pathway", "Rabeprazo…	["Alzheimer's disease", "Multi-infarct dementia"]	"activation"	945	0	0	470	900	Acetylcholine_EDNRA		0.0353775	28.5366	0.0570322	0.955157	0.962607	-6.84223	1.00092	8.69115	2.92967	0.00756707	0.0196125	-3.26184	1.49335	['betazole action pathway', 'cimetidine action pathway', 'esomeprazole action pathway', 'famotidine action pathway', 'gastric acid production', 'lafutidine h2-antihistamine action', 'lansoprazole action pathway', 'metiamide action pathway', 'nizatidine action pathway', 'omeprazole action pathway', 'pantoprazole action pathway', 'phospholipid biosynthesis', 'pirenzepine action pathway', 'rabeprazo…	['"Alzheimer\'s disease"', ' "Multi-infarct dementia"]']	['KEGG_CALCIUM_SIGNALING_PATHWAY', 'KEGG_NEUROACTIVE_LIGAND_RECEPTOR_INTERACTION', 'KEGG_VASCULAR_SMOOTH_MUSCLE_CONTRACTION']
491	HMDB0000131	Glycerol	EPHA3	"catalytic_receptor"	StitchMetaboliteReceptor	["Extracellular", "Mitochondria"]	["Blood", "Cerebrospinal Fluid (CSF)", "Feces", "Saliva", "Sweat", "Urine"]	["Adipose Tissue", "Bladder", "Brain", "Epidermis", "Kidney", "Liver", "Neuron", "Pancreas", "Placenta", "Prostate", "Skeletal Muscle", "Spleen", "Testis", "Thyroid Gland"]	["D-glyceric acidura", "Familial lipoprotein lipase deficiency", "Galactose Metabolism", "Galactosemia", "Glycerol Kinase Deficiency", "Glycerolipid Metabolism"]	["Glycerol kinase deficiency", "Diabetes mellitus type 2", "Schizophrenia", "Early preeclampsia", "Pregnancy", "Late-onset preeclampsia", "Crohn's disease", "Ulcerative colitis", "Irritable bowel syndrome", "Colorectal cancer", "Eosinophilic esophagitis"]	"binding"	837	823	0	105	0	Glycerol_EPHA3	Glycerolipid metabolism	-0.696201	25.661	-1.92812	0.0700027	0.208064	-5.08303	1.6101	7.92854	4.91465	5.86914e-05	0.000412498	1.47385	1.49326	['d-glyceric acidura', 'familial lipoprotein lipase deficiency', 'galactose metabolism', 'galactosemia', 'glycerol kinase deficiency', 'glycerolipid metabolism']	['"Glycerol kinase deficiency"', ' "Diabetes mellitus type 2"', ' "Schizophrenia"', ' "Early preeclampsia"', ' "Pregnancy"', ' "Late-onset preeclampsia"', ' "Crohn\'s disease"', ' "Ulcerative colitis"', ' "Irritable bowel syndrome"', ' "Colorectal cancer"', ' "Eosinophilic esophagitis"]']	['KEGG_AXON_GUIDANCE']
2303	HMDB0000131	Glycerol	MST1R	"catalytic_receptor"	StitchMetaboliteReceptor	["Extracellular", "Mitochondria"]	["Blood", "Cerebrospinal Fluid (CSF)", "Feces", "Saliva", "Sweat", "Urine"]	["Adipose Tissue", "Bladder", "Brain", "Epidermis", "Kidney", "Liver", "Neuron", "Pancreas", "Placenta", "Prostate", "Skeletal Muscle", "Spleen", "Testis", "Thyroid Gland"]	["D-glyceric acidura", "Familial lipoprotein lipase deficiency", "Galactose Metabolism", "Galactosemia", "Glycerol Kinase Deficiency", "Glycerolipid Metabolism"]	["Glycerol kinase deficiency", "Diabetes mellitus type 2", "Schizophrenia", "Early preeclampsia", "Pregnancy", "Late-onset preeclampsia", "Crohn's disease", "Ulcerative colitis", "Irritable bowel syndrome", "Colorectal cancer", "Eosinophilic esophagitis"]	"binding"	800	800	0	0	0	Glycerol_MST1R	Glycerolipid metabolism	-0.696201	25.661	-1.92812	0.0700027	0.208064	-5.08303	-0.185295	6.86874	-1.04793	0.305635	0.402333	-6.475	-1.48802	['d-glyceric acidura', 'familial lipoprotein lipase deficiency', 'galactose metabolism', 'galactosemia', 'glycerol kinase deficiency', 'glycerolipid metabolism']	['"Glycerol kinase deficiency"', ' "Diabetes mellitus type 2"', ' "Schizophrenia"', ' "Early preeclampsia"', ' "Pregnancy"', ' "Late-onset preeclampsia"', ' "Crohn\'s disease"', ' "Ulcerative colitis"', ' "Irritable bowel syndrome"', ' "Colorectal cancer"', ' "Eosinophilic esophagitis"]']
1079	HMDB0000094	Citric acid	ACVR1	"catalytic_receptor"	StitchMetaboliteReceptor	["Cytoplasm", "Extracellular", "Mitochondria"]	["Blood", "Breast Milk", "Cerebrospinal Fluid (CSF)", "Feces", "Saliva", "Sweat", "Urine"]	["All Tissues", "Placenta", "Prostate"]	["2-ketoglutarate dehydrogenase complex deficiency", "Citric Acid Cycle", "Congenital lactic acidosis", "Fumarase deficiency", "Glutaminolysis and Cancer", "Mitochondrial complex II deficiency", "Pyruvate dehydrogenase deficiency (E2)", "Pyruvate dehydrogenase deficiency (E3)", "The oncogenic action of 2-hydroxyglutarate", "The oncogenic action of D-2-hydroxyglutarate in Hydroxygluaricaciduria ",…	["Hyperoxalemia", "Pancreatic cancer", "Schizophrenia", "Early preeclampsia", "Pregnancy", "Late-onset preeclampsia", "Canavan disease", "2-Ketoglutarate dehydrogenase complex deficiency", "Irritable bowel syndrome", "Crohn's disease", "Ulcerative colitis", "Alzheimer's disease", "Frontotemporal dementia", "Lewy body disease", "Paraquat poisoning", "Lung Cancer", "Rhabdomyolysis", "Diabetes melli…	"binding"	800	800	0	0	0	Citric acid_ACVR1	Krebs cycle	0.435578	28.1863	1.64166	0.118269	0.287608	-5.53457	0.195217	9.58434	1.3221	0.199222	0.284815	-6.15835	1.48188	['2-ketoglutarate dehydrogenase complex deficiency', 'citric acid cycle', 'congenital lactic acidosis', 'fumarase deficiency', 'glutaminolysis and cancer', 'mitochondrial complex ii deficiency', 'pyruvate dehydrogenase deficiency (e2)', 'pyruvate dehydrogenase deficiency (e3)', 'the oncogenic action of 2-hydroxyglutarate', 'the oncogenic action of d-2-hydroxyglutarate in hydroxygluaricaciduria ',…	['"Hyperoxalemia"', ' "Pancreatic cancer"', ' "Schizophrenia"', ' "Early preeclampsia"', ' "Pregnancy"', ' "Late-onset preeclampsia"', ' "Canavan disease"', ' "2-Ketoglutarate dehydrogenase complex deficiency"', ' "Irritable bowel syndrome"', ' "Crohn\'s disease"', ' "Ulcerative colitis"', ' "Alzheimer\'s disease"', ' "Frontotemporal dementia"', ' "Lewy body disease"', ' "Paraquat poisoning"', ' …	['KEGG_CYTOKINE_CYTOKINE_RECEPTOR_INTERACTION', 'KEGG_TGF_BETA_SIGNALING_PATHWAY']
1743	HMDB0000131	Glycerol	ADGRL4	"gpcr"	StitchMetaboliteReceptor	["Extracellular", "Mitochondria"]	["Blood", "Cerebrospinal Fluid (CSF)", "Feces", "Saliva", "Sweat", "Urine"]	["Adipose Tissue", "Bladder", "Brain", "Epidermis", "Kidney", "Liver", "Neuron", "Pancreas", "Placenta", "Prostate", "Skeletal Muscle", "Spleen", "Testis", "Thyroid Gland"]	["D-glyceric acidura", "Familial lipoprotein lipase deficiency", "Galactose Metabolism", "Galactosemia", "Glycerol Kinase Deficiency", "Glycerolipid Metabolism"]	["Glycerol kinase deficiency", "Diabetes mellitus type 2", "Schizophrenia", "Early preeclampsia", "Pregnancy", "Late-onset preeclampsia", "Crohn's disease", "Ulcerative colitis", "Irritable bowel syndrome", "Colorectal cancer", "Eosinophilic esophagitis"]	"binding"	545	545	0	0	0	Glycerol_ADGRL4	Glycerolipid metabolism	-0.696201	25.661	-1.92812	0.0700027	0.208064	-5.08303	1.46105	9.09205	4.87956	6.40172e-05	0.000440566	1.38771	1.47572	['d-glyceric acidura', 'familial lipoprotein lipase deficiency', 'galactose metabolism', 'galactosemia', 'glycerol kinase deficiency', 'glycerolipid metabolism']	['"Glycerol kinase deficiency"', ' "Diabetes mellitus type 2"', ' "Schizophrenia"', ' "Early preeclampsia"', ' "Pregnancy"', ' "Late-onset preeclampsia"', ' "Crohn\'s disease"', ' "Ulcerative colitis"', ' "Irritable bowel syndrome"', ' "Colorectal cancer"', ' "Eosinophilic esophagitis"]']
3095	HMDB0000131	Glycerol	NPR3	"catalytic_receptor"	StitchMetaboliteReceptor	["Extracellular", "Mitochondria"]	["Blood", "Cerebrospinal Fluid (CSF)", "Feces", "Saliva", "Sweat", "Urine"]	["Adipose Tissue", "Bladder", "Brain", "Epidermis", "Kidney", "Liver", "Neuron", "Pancreas", "Placenta", "Prostate", "Skeletal Muscle", "Spleen", "Testis", "Thyroid Gland"]	["D-glyceric acidura", "Familial lipoprotein lipase deficiency", "Galactose Metabolism", "Galactosemia", "Glycerol Kinase Deficiency", "Glycerolipid Metabolism"]	["Glycerol kinase deficiency", "Diabetes mellitus type 2", "Schizophrenia", "Early preeclampsia", "Pregnancy", "Late-onset preeclampsia", "Crohn's disease", "Ulcerative colitis", "Irritable bowel syndrome", "Colorectal cancer", "Eosinophilic esophagitis"]	"binding"	517	517	0	0	0	Glycerol_NPR3	Glycerolipid metabolism	-0.696201	25.661	-1.92812	0.0700027	0.208064	-5.08303	-0.664133	10.9346	-1.02156	0.317686	0.415141	-6.50198	-1.47484	['d-glyceric acidura', 'familial lipoprotein lipase deficiency', 'galactose metabolism', 'galactosemia', 'glycerol kinase deficiency', 'glycerolipid metabolism']	['"Glycerol kinase deficiency"', ' "Diabetes mellitus type 2"', ' "Schizophrenia"', ' "Early preeclampsia"', ' "Pregnancy"', ' "Late-onset preeclampsia"', ' "Crohn\'s disease"', ' "Ulcerative colitis"', ' "Irritable bowel syndrome"', ' "Colorectal cancer"', ' "Eosinophilic esophagitis"]']
1686	HMDB0000895	Acetylcholine	CNR1	"gpcr"	StitchMetaboliteReceptor	["Cytoplasm", "Extracellular", "Nucleus"]	["Cerebrospinal Fluid (CSF)", "Saliva"]	["Adipose Tissue", "Adrenal Medulla", "Bladder", "Brain", "Epidermis", "Fibroblasts", "Intestine", "Kidney", "Lung", "Neuron", "Pancreas", "Placenta", "Platelet", "Prostate", "Skeletal Muscle", "Spleen", "Testis"]	["Betazole Action Pathway", "Cimetidine Action Pathway", "Esomeprazole Action Pathway", "Famotidine Action Pathway", "Gastric Acid Production", "Lafutidine H2-Antihistamine Action", "Lansoprazole Action Pathway", "Metiamide Action Pathway", "Nizatidine Action Pathway", "Omeprazole Action Pathway", "Pantoprazole Action Pathway", "Phospholipid Biosynthesis", "Pirenzepine Action Pathway", "Rabeprazo…	["Alzheimer's disease", "Multi-infarct dementia"]	"activation"	949	120	0	456	900	Acetylcholine_CNR1		0.0353775	28.5366	0.0570322	0.955157	0.962607	-6.84223	0.853632	6.67888	2.85864	0.00892136	0.0223934	-3.41721	1.45784	['betazole action pathway', 'cimetidine action pathway', 'esomeprazole action pathway', 'famotidine action pathway', 'gastric acid production', 'lafutidine h2-antihistamine action', 'lansoprazole action pathway', 'metiamide action pathway', 'nizatidine action pathway', 'omeprazole action pathway', 'pantoprazole action pathway', 'phospholipid biosynthesis', 'pirenzepine action pathway', 'rabeprazo…	['"Alzheimer\'s disease"', ' "Multi-infarct dementia"]']	['KEGG_NEUROACTIVE_LIGAND_RECEPTOR_INTERACTION']
1190	HMDB0000191	L-Aspartic acid	GRM5	"gpcr"	StitchMetaboliteReceptor	["Cytoplasm", "Extracellular", "Mitochondria"]	["Blood", "Breast Milk", "Cerebrospinal Fluid (CSF)", "Feces", "Saliva", "Sweat", "Urine"]	["All Tissues", "Placenta", "Prostate"]	["2-Hydroxyglutric Aciduria (D And L Form)", "4-Hydroxybutyric Aciduria/Succinic Semialdehyde Dehydrogenase Deficiency", "Adenine phosphoribosyltransferase deficiency (APRT)", "Adenosine Deaminase Deficiency", "Adenylosuccinate Lyase Deficiency", "AICA-Ribosiduria", "Alkaptonuria", "Arginine and proline metabolism", "Arginine: Glycine Amidinotransferase Deficiency (AGAT Deficiency)", "Argininemia…	["Epilepsy", "Cirrhosis", "Alzheimer's disease", "Dicarboxylic aminoaciduria", "Growth hormone deficiency", "Schizophrenia", "Irritable bowel syndrome", "Ulcerative colitis", "Colorectal cancer", "Crohn's disease", "Gout", "Perillyl alcohol administration for cancer treatment", "Pancreatic cancer", "Periodontal disease", "Frontotemporal dementia", "Lewy body disease", "Attachment loss", "Missing …	"activation"	800	0	0	0	800	L-Aspartic acid_GRM5	Alanine and aspartate metabolism	0.629325	27.3399	1.73988	0.0992001	0.258888	-5.38546	0.206628	6.63942	1.17455	0.252276	0.344927	-6.33682	1.45721	['2-hydroxyglutric aciduria (d and l form)', '4-hydroxybutyric aciduria/succinic semialdehyde dehydrogenase deficiency', 'adenine phosphoribosyltransferase deficiency (aprt)', 'adenosine deaminase deficiency', 'adenylosuccinate lyase deficiency', 'aica-ribosiduria', 'alkaptonuria', 'arginine and proline metabolism', 'arginine: glycine amidinotransferase deficiency (agat deficiency)', 'argininemia…	['"Epilepsy"', ' "Cirrhosis"', ' "Alzheimer\'s disease"', ' "Dicarboxylic aminoaciduria"', ' "Growth hormone deficiency"', ' "Schizophrenia"', ' "Irritable bowel syndrome"', ' "Ulcerative colitis"', ' "Colorectal cancer"', ' "Crohn\'s disease"', ' "Gout"', ' "Perillyl alcohol administration for cancer treatment"', ' "Pancreatic cancer"', ' "Periodontal disease"', ' "Frontotemporal dementia"', ' "…	['KEGG_CALCIUM_SIGNALING_PATHWAY', 'KEGG_GAP_JUNCTION', 'KEGG_HUNTINGTONS_DISEASE', 'KEGG_LONG_TERM_DEPRESSION', 'KEGG_LONG_TERM_POTENTIATION', 'KEGG_NEUROACTIVE_LIGAND_RECEPTOR_INTERACTION']
778	HMDB0000131	Glycerol	IFNAR1	"catalytic_receptor"	StitchMetaboliteReceptor	["Extracellular", "Mitochondria"]	["Blood", "Cerebrospinal Fluid (CSF)", "Feces", "Saliva", "Sweat", "Urine"]	["Adipose Tissue", "Bladder", "Brain", "Epidermis", "Kidney", "Liver", "Neuron", "Pancreas", "Placenta", "Prostate", "Skeletal Muscle", "Spleen", "Testis", "Thyroid Gland"]	["D-glyceric acidura", "Familial lipoprotein lipase deficiency", "Galactose Metabolism", "Galactosemia", "Glycerol Kinase Deficiency", "Glycerolipid Metabolism"]	["Glycerol kinase deficiency", "Diabetes mellitus type 2", "Schizophrenia", "Early preeclampsia", "Pregnancy", "Late-onset preeclampsia", "Crohn's disease", "Ulcerative colitis", "Irritable bowel syndrome", "Colorectal cancer", "Eosinophilic esophagitis"]	"binding"	816	800	0	109	0	Glycerol_IFNAR1	Glycerolipid metabolism	-0.696201	25.661	-1.92812	0.0700027	0.208064	-5.08303	0.745593	10.6916	4.8335	7.17533e-05	0.000479513	1.27462	1.45269	['d-glyceric acidura', 'familial lipoprotein lipase deficiency', 'galactose metabolism', 'galactosemia', 'glycerol kinase deficiency', 'glycerolipid metabolism']	['"Glycerol kinase deficiency"', ' "Diabetes mellitus type 2"', ' "Schizophrenia"', ' "Early preeclampsia"', ' "Pregnancy"', ' "Late-onset preeclampsia"', ' "Crohn\'s disease"', ' "Ulcerative colitis"', ' "Irritable bowel syndrome"', ' "Colorectal cancer"', ' "Eosinophilic esophagitis"]']	['KEGG_CYTOKINE_CYTOKINE_RECEPTOR_INTERACTION', 'KEGG_JAK_STAT_SIGNALING_PATHWAY', 'KEGG_NATURAL_KILLER_CELL_MEDIATED_CYTOTOXICITY', 'KEGG_TOLL_LIKE_RECEPTOR_SIGNALING_PATHWAY']
1897	HMDB0000131	Glycerol	TGFBR2	"catalytic_receptor"	StitchMetaboliteReceptor	["Extracellular", "Mitochondria"]	["Blood", "Cerebrospinal Fluid (CSF)", "Feces", "Saliva", "Sweat", "Urine"]	["Adipose Tissue", "Bladder", "Brain", "Epidermis", "Kidney", "Liver", "Neuron", "Pancreas", "Placenta", "Prostate", "Skeletal Muscle", "Spleen", "Testis", "Thyroid Gland"]	["D-glyceric acidura", "Familial lipoprotein lipase deficiency", "Galactose Metabolism", "Galactosemia", "Glycerol Kinase Deficiency", "Glycerolipid Metabolism"]	["Glycerol kinase deficiency", "Diabetes mellitus type 2", "Schizophrenia", "Early preeclampsia", "Pregnancy", "Late-onset preeclampsia", "Crohn's disease", "Ulcerative colitis", "Irritable bowel syndrome", "Colorectal cancer", "Eosinophilic esophagitis"]	"binding"	962	800	0	120	800	Glycerol_TGFBR2	Glycerolipid metabolism	-0.696201	25.661	-1.92812	0.0700027	0.208064	-5.08303	-0.255689	12.1086	-0.950421	0.351847	0.450572	-6.57164	-1.43927	['d-glyceric acidura', 'familial lipoprotein lipase deficiency', 'galactose metabolism', 'galactosemia', 'glycerol kinase deficiency', 'glycerolipid metabolism']	['"Glycerol kinase deficiency"', ' "Diabetes mellitus type 2"', ' "Schizophrenia"', ' "Early preeclampsia"', ' "Pregnancy"', ' "Late-onset preeclampsia"', ' "Crohn\'s disease"', ' "Ulcerative colitis"', ' "Irritable bowel syndrome"', ' "Colorectal cancer"', ' "Eosinophilic esophagitis"]']	['KEGG_ADHERENS_JUNCTION', 'KEGG_CHRONIC_MYELOID_LEUKEMIA', 'KEGG_COLORECTAL_CANCER', 'KEGG_CYTOKINE_CYTOKINE_RECEPTOR_INTERACTION', 'KEGG_MAPK_SIGNALING_PATHWAY', 'KEGG_PANCREATIC_CANCER', 'KEGG_PATHWAYS_IN_CANCER', 'KEGG_TGF_BETA_SIGNALING_PATHWAY']
152	HMDB0000220	Palmitic acid	EDNRA	"gpcr"	StitchMetaboliteReceptor	["Cytoplasm", "Endoplasmic reticulum", "Extracellular", "Membrane", "Peroxisome"]	["Blood", "Cerebrospinal Fluid (CSF)", "Feces", "Saliva", "Sweat", "Urine"]	["Adipose Tissue", "Bladder", "Epidermis", "Fibroblasts", "Kidney", "Placenta", "Platelet", "Prostate", "Skeletal Muscle"]	["27-Hydroxylase Deficiency", "Alendronate Action Pathway", "Atorvastatin Action Pathway", "Carnitine palmitoyl transferase deficiency (I)", "Carnitine palmitoyl transferase deficiency (II)", "Cerebrotendinous Xanthomatosis (CTX)", "Cerivastatin Action Pathway", "Cholesteryl ester storage disease", "Congenital Bile Acid Synthesis Defect Type II", "Congenital Bile Acid Synthesis Defect Type III", …	["Perillyl alcohol administration for cancer treatment", "Colorectal cancer", "Schizophrenia", "Inflammatory bowel disease", "Eosinophilic esophagitis"]	"activation"	945	322	0	236	900	Palmitic acid_EDNRA	Long chain fatty acid	-0.0282969	28.1794	-0.0594388	0.953267	0.962607	-6.84208	1.00092	8.69115	2.92967	0.00756707	0.0196125	-3.26184	1.43512	['27-hydroxylase deficiency', 'alendronate action pathway', 'atorvastatin action pathway', 'carnitine palmitoyl transferase deficiency (i)', 'carnitine palmitoyl transferase deficiency (ii)', 'cerebrotendinous xanthomatosis (ctx)', 'cerivastatin action pathway', 'cholesteryl ester storage disease', 'congenital bile acid synthesis defect type ii', 'congenital bile acid synthesis defect type iii', …	['"Perillyl alcohol administration for cancer treatment"', ' "Colorectal cancer"', ' "Schizophrenia"', ' "Inflammatory bowel disease"', ' "Eosinophilic esophagitis"]']	['KEGG_CALCIUM_SIGNALING_PATHWAY', 'KEGG_NEUROACTIVE_LIGAND_RECEPTOR_INTERACTION', 'KEGG_VASCULAR_SMOOTH_MUSCLE_CONTRACTION']
1078	HMDB0000538	Adenosine triphosphate	ACVR1	"catalytic_receptor"	StitchMetaboliteReceptor	["Cytoplasm", "Endoplasmic reticulum", "Extracellular", "Mitochondria", "Nucleus", "Peroxisome"]	["Blood", "Cellular Cytoplasm", "Cerebrospinal Fluid (CSF)", "Saliva"]	["Adipose Tissue", "Bladder", "Fibroblasts", "Intestine", "Kidney", "Neuron", "Pancreas", "Platelet", "Skeletal Muscle"]	["2-Hydroxyglutric Aciduria (D And L Form)", "2-ketoglutarate dehydrogenase complex deficiency", "2-Methyl-3-Hydroxybutryl CoA Dehydrogenase Deficiency", "27-Hydroxylase Deficiency", "3-Hydroxy-3-Methylglutaryl-CoA Lyase Deficiency", "3-hydroxyisobutyric acid dehydrogenase deficiency", "3-hydroxyisobutyric aciduria", "3-Methylcrotonyl Coa Carboxylase Deficiency Type I", "3-Methylglutaconic Acidur…	["Rachialgia", "Subarachnoid hemorrhage", "Epilepsy", "Stroke", "Neuroinfection"]	"binding"	800	0	0	0	800	Adenosine triphosphate_ACVR1		2.32771	21.5354	1.52703	0.145425	0.331075	-5.66779	0.195217	9.58434	1.3221	0.199222	0.284815	-6.15835	1.42457	['2-hydroxyglutric aciduria (d and l form)', '2-ketoglutarate dehydrogenase complex deficiency', '2-methyl-3-hydroxybutryl coa dehydrogenase deficiency', '27-hydroxylase deficiency', '3-hydroxy-3-methylglutaryl-coa lyase deficiency', '3-hydroxyisobutyric acid dehydrogenase deficiency', '3-hydroxyisobutyric aciduria', '3-methylcrotonyl coa carboxylase deficiency type i', '3-methylglutaconic acidur…	['"Rachialgia"', ' "Subarachnoid hemorrhage"', ' "Epilepsy"', ' "Stroke"', ' "Neuroinfection"]']	['KEGG_CYTOKINE_CYTOKINE_RECEPTOR_INTERACTION', 'KEGG_TGF_BETA_SIGNALING_PATHWAY']
3305	HMDB0000131	Glycerol	TNFRSF11A	"catalytic_receptor"	StitchMetaboliteReceptor	["Extracellular", "Mitochondria"]	["Blood", "Cerebrospinal Fluid (CSF)", "Feces", "Saliva", "Sweat", "Urine"]	["Adipose Tissue", "Bladder", "Brain", "Epidermis", "Kidney", "Liver", "Neuron", "Pancreas", "Placenta", "Prostate", "Skeletal Muscle", "Spleen", "Testis", "Thyroid Gland"]	["D-glyceric acidura", "Familial lipoprotein lipase deficiency", "Galactose Metabolism", "Galactosemia", "Glycerol Kinase Deficiency", "Glycerolipid Metabolism"]	["Glycerol kinase deficiency", "Diabetes mellitus type 2", "Schizophrenia", "Early preeclampsia", "Pregnancy", "Late-onset preeclampsia", "Crohn's disease", "Ulcerative colitis", "Irritable bowel syndrome", "Colorectal cancer", "Eosinophilic esophagitis"]	"binding"	795	795	0	0	0	Glycerol_TNFRSF11A	Glycerolipid metabolism	-0.696201	25.661	-1.92812	0.0700027	0.208064	-5.08303	0.948208	6.88698	4.7751	8.29311e-05	0.000533837	1.13119	1.42349	['d-glyceric acidura', 'familial lipoprotein lipase deficiency', 'galactose metabolism', 'galactosemia', 'glycerol kinase deficiency', 'glycerolipid metabolism']	['"Glycerol kinase deficiency"', ' "Diabetes mellitus type 2"', ' "Schizophrenia"', ' "Early preeclampsia"', ' "Pregnancy"', ' "Late-onset preeclampsia"', ' "Crohn\'s disease"', ' "Ulcerative colitis"', ' "Irritable bowel syndrome"', ' "Colorectal cancer"', ' "Eosinophilic esophagitis"]']	['KEGG_CYTOKINE_CYTOKINE_RECEPTOR_INTERACTION']
1523	HMDB0000220	Palmitic acid	SLC27A1	"transporter"	StitchMetaboliteReceptor	["Cytoplasm", "Endoplasmic reticulum", "Extracellular", "Membrane", "Peroxisome"]	["Blood", "Cerebrospinal Fluid (CSF)", "Feces", "Saliva", "Sweat", "Urine"]	["Adipose Tissue", "Bladder", "Epidermis", "Fibroblasts", "Kidney", "Placenta", "Platelet", "Prostate", "Skeletal Muscle"]	["27-Hydroxylase Deficiency", "Alendronate Action Pathway", "Atorvastatin Action Pathway", "Carnitine palmitoyl transferase deficiency (I)", "Carnitine palmitoyl transferase deficiency (II)", "Cerebrotendinous Xanthomatosis (CTX)", "Cerivastatin Action Pathway", "Cholesteryl ester storage disease", "Congenital Bile Acid Synthesis Defect Type II", "Congenital Bile Acid Synthesis Defect Type III", …	["Perillyl alcohol administration for cancer treatment", "Colorectal cancer", "Schizophrenia", "Inflammatory bowel disease", "Eosinophilic esophagitis"]	"activation"	940	0	0	422	900	Palmitic acid_SLC27A1	Long chain fatty acid	-0.0282969	28.1794	-0.0594388	0.953267	0.962607	-6.84208	-0.358234	9.30441	-2.76635	0.0110276	0.0266264	-3.61636	-1.4129	['27-hydroxylase deficiency', 'alendronate action pathway', 'atorvastatin action pathway', 'carnitine palmitoyl transferase deficiency (i)', 'carnitine palmitoyl transferase deficiency (ii)', 'cerebrotendinous xanthomatosis (ctx)', 'cerivastatin action pathway', 'cholesteryl ester storage disease', 'congenital bile acid synthesis defect type ii', 'congenital bile acid synthesis defect type iii', …	['"Perillyl alcohol administration for cancer treatment"', ' "Colorectal cancer"', ' "Schizophrenia"', ' "Inflammatory bowel disease"', ' "Eosinophilic esophagitis"]']	['KEGG_PPAR_SIGNALING_PATHWAY']
1191	HMDB0000517	L-Arginine	GRM5	"gpcr"	StitchMetaboliteReceptor	["Cytoplasm", "Extracellular", "Mitochondria"]	["Blood", "Cerebrospinal Fluid (CSF)", "Feces", "Saliva", "Sweat", "Urine"]	["Adipose Tissue", "Adrenal Cortex", "Bladder", "Epidermis", "Fibroblasts", "Intestine", "Kidney", "Liver", "Neuron", "Ovary", "Pancreas", "Placenta", "Platelet", "Prostate", "Skeletal Muscle", "Spleen", "Testis"]	["3-Phosphoglycerate dehydrogenase deficiency", "Arginine and proline metabolism", "Arginine: Glycine Amidinotransferase Deficiency (AGAT Deficiency)", "Argininemia", "Argininosuccinic Aciduria", "Aspartate Metabolism", "Canavan Disease", "Carbamoyl Phosphate Synthetase Deficiency", "Citrullinemia Type I", "Creatine deficiency", " guanidinoacetate methyltransferase deficiency", "Dihydropyrimidine…	["Intestinal failure", "Alzheimer's disease", "Heart failure", "Argininemia", "Chronic renal failure", "Colorectal cancer", "Early preeclampsia", "Pregnancy", "Late-onset preeclampsia", "Lysinuric protein intolerance", "N-acetylglutamate synthetase deficiency", "Citrullinemia type I", "Obesity", "Pearson Syndrome", "Citrullinemia type II", " neonatal-onset", "Cutis laxa", " autosomal recessive", …	"activation"	923	0	0	253	900	L-Arginine_GRM5	Urea cycle; arginine-, proline-, metabolism	0.631304	28.4432	1.6508	0.116371	0.287608	-5.52096	0.206628	6.63942	1.17455	0.252276	0.344927	-6.33682	1.41267	['3-phosphoglycerate dehydrogenase deficiency', 'arginine and proline metabolism', 'arginine: glycine amidinotransferase deficiency (agat deficiency)', 'argininemia', 'argininosuccinic aciduria', 'aspartate metabolism', 'canavan disease', 'carbamoyl phosphate synthetase deficiency', 'citrullinemia type i', 'creatine deficiency', ' guanidinoacetate methyltransferase deficiency', 'dihydropyrimidine…	['"Intestinal failure"', ' "Alzheimer\'s disease"', ' "Heart failure"', ' "Argininemia"', ' "Chronic renal failure"', ' "Colorectal cancer"', ' "Early preeclampsia"', ' "Pregnancy"', ' "Late-onset preeclampsia"', ' "Lysinuric protein intolerance"', ' "N-acetylglutamate synthetase deficiency"', ' "Citrullinemia type I"', ' "Obesity"', ' "Pearson Syndrome"', ' "Citrullinemia type II"', ' " neonatal…	['KEGG_CALCIUM_SIGNALING_PATHWAY', 'KEGG_GAP_JUNCTION', 'KEGG_HUNTINGTONS_DISEASE', 'KEGG_LONG_TERM_DEPRESSION', 'KEGG_LONG_TERM_POTENTIATION', 'KEGG_NEUROACTIVE_LIGAND_RECEPTOR_INTERACTION']
1758	HMDB0000895	Acetylcholine	ADRA2C	"gpcr"	StitchMetaboliteReceptor	["Cytoplasm", "Extracellular", "Nucleus"]	["Cerebrospinal Fluid (CSF)", "Saliva"]	["Adipose Tissue", "Adrenal Medulla", "Bladder", "Brain", "Epidermis", "Fibroblasts", "Intestine", "Kidney", "Lung", "Neuron", "Pancreas", "Placenta", "Platelet", "Prostate", "Skeletal Muscle", "Spleen", "Testis"]	["Betazole Action Pathway", "Cimetidine Action Pathway", "Esomeprazole Action Pathway", "Famotidine Action Pathway", "Gastric Acid Production", "Lafutidine H2-Antihistamine Action", "Lansoprazole Action Pathway", "Metiamide Action Pathway", "Nizatidine Action Pathway", "Omeprazole Action Pathway", "Pantoprazole Action Pathway", "Phospholipid Biosynthesis", "Pirenzepine Action Pathway", "Rabeprazo…	["Alzheimer's disease", "Multi-infarct dementia"]	"activation"	931	0	0	336	900	Acetylcholine_ADRA2C		0.0353775	28.5366	0.0570322	0.955157	0.962607	-6.84223	-0.827453	7.35764	-2.88123	0.00846747	0.0214923	-3.36799	-1.4121	['betazole action pathway', 'cimetidine action pathway', 'esomeprazole action pathway', 'famotidine action pathway', 'gastric acid production', 'lafutidine h2-antihistamine action', 'lansoprazole action pathway', 'metiamide action pathway', 'nizatidine action pathway', 'omeprazole action pathway', 'pantoprazole action pathway', 'phospholipid biosynthesis', 'pirenzepine action pathway', 'rabeprazo…	['"Alzheimer\'s disease"', ' "Multi-infarct dementia"]']	['KEGG_NEUROACTIVE_LIGAND_RECEPTOR_INTERACTION']
3137	HMDB0000050	Adenosine	ACKR3	"gpcr"	StitchMetaboliteReceptor	["Extracellular", "Lysosome", "Mitochondria"]	["Blood", "Breast Milk", "Cellular Cytoplasm", "Cerebrospinal Fluid (CSF)", "Feces", "Saliva", "Urine"]	["All Tissues", "Placenta"]	["Adenine phosphoribosyltransferase deficiency (APRT)", "Adenosine Deaminase Deficiency", "Adenylosuccinate Lyase Deficiency", "AICA-Ribosiduria", "Azathioprine Action Pathway", "Cystathionine Beta-Synthase Deficiency", "Glycine N-methyltransferase Deficiency", "Glycine", " serine and threonine metabolism", "Gout or Kelley-Seegmiller Syndrome", "Homocystinuria-megaloblastic anemia due to defect i…	["Septic shock", "Irritable bowel syndrome", "Crohn's disease", "Ulcerative colitis", "Colorectal cancer", "Alzheimer's disease", "Frontotemporal dementia", "Lewy body disease", "Eosinophilic esophagitis", "Adenosine kinase deficiency", "Adenylosuccinate lyase deficiency"]	"binding"	921	237	0	0	900	Adenosine_ACKR3	Purine metabolism, adenine containing	-0.84376	28.521	-1.338	0.197797	0.399327	-5.9536	1.6146	8.47996	4.15968	0.000382676	0.00177708	-0.377205	1.41084	['adenine phosphoribosyltransferase deficiency (aprt)', 'adenosine deaminase deficiency', 'adenylosuccinate lyase deficiency', 'aica-ribosiduria', 'azathioprine action pathway', 'cystathionine beta-synthase deficiency', 'glycine n-methyltransferase deficiency', 'glycine', ' serine and threonine metabolism', 'gout or kelley-seegmiller syndrome', 'homocystinuria-megaloblastic anemia due to defect i…	['"Septic shock"', ' "Irritable bowel syndrome"', ' "Crohn\'s disease"', ' "Ulcerative colitis"', ' "Colorectal cancer"', ' "Alzheimer\'s disease"', ' "Frontotemporal dementia"', ' "Lewy body disease"', ' "Eosinophilic esophagitis"', ' "Adenosine kinase deficiency"', ' "Adenylosuccinate lyase deficiency"]']
2098	HMDB0000191	L-Aspartic acid	GRIN2A	"lgic"	StitchMetaboliteReceptor	["Cytoplasm", "Extracellular", "Mitochondria"]	["Blood", "Breast Milk", "Cerebrospinal Fluid (CSF)", "Feces", "Saliva", "Sweat", "Urine"]	["All Tissues", "Placenta", "Prostate"]	["2-Hydroxyglutric Aciduria (D And L Form)", "4-Hydroxybutyric Aciduria/Succinic Semialdehyde Dehydrogenase Deficiency", "Adenine phosphoribosyltransferase deficiency (APRT)", "Adenosine Deaminase Deficiency", "Adenylosuccinate Lyase Deficiency", "AICA-Ribosiduria", "Alkaptonuria", "Arginine and proline metabolism", "Arginine: Glycine Amidinotransferase Deficiency (AGAT Deficiency)", "Argininemia…	["Epilepsy", "Cirrhosis", "Alzheimer's disease", "Dicarboxylic aminoaciduria", "Growth hormone deficiency", "Schizophrenia", "Irritable bowel syndrome", "Ulcerative colitis", "Colorectal cancer", "Crohn's disease", "Gout", "Perillyl alcohol administration for cancer treatment", "Pancreatic cancer", "Periodontal disease", "Frontotemporal dementia", "Lewy body disease", "Attachment loss", "Missing …	"activation"	915	588	0	0	800	L-Aspartic acid_GRIN2A	Alanine and aspartate metabolism	0.629325	27.3399	1.73988	0.0992001	0.258888	-5.38546	0.567817	7.90566	1.04736	0.305892	0.402603	-6.47559	1.39362	['2-hydroxyglutric aciduria (d and l form)', '4-hydroxybutyric aciduria/succinic semialdehyde dehydrogenase deficiency', 'adenine phosphoribosyltransferase deficiency (aprt)', 'adenosine deaminase deficiency', 'adenylosuccinate lyase deficiency', 'aica-ribosiduria', 'alkaptonuria', 'arginine and proline metabolism', 'arginine: glycine amidinotransferase deficiency (agat deficiency)', 'argininemia…	['"Epilepsy"', ' "Cirrhosis"', ' "Alzheimer\'s disease"', ' "Dicarboxylic aminoaciduria"', ' "Growth hormone deficiency"', ' "Schizophrenia"', ' "Irritable bowel syndrome"', ' "Ulcerative colitis"', ' "Colorectal cancer"', ' "Crohn\'s disease"', ' "Gout"', ' "Perillyl alcohol administration for cancer treatment"', ' "Pancreatic cancer"', ' "Periodontal disease"', ' "Frontotemporal dementia"', ' "…	['KEGG_ALZHEIMERS_DISEASE', 'KEGG_AMYOTROPHIC_LATERAL_SCLEROSIS_ALS', 'KEGG_CALCIUM_SIGNALING_PATHWAY', 'KEGG_LONG_TERM_POTENTIATION', 'KEGG_NEUROACTIVE_LIGAND_RECEPTOR_INTERACTION', 'KEGG_SYSTEMIC_LUPUS_ERYTHEMATOSUS']
993	HMDB0000131	Glycerol	ADGRL2	"gpcr"	StitchMetaboliteReceptor	["Extracellular", "Mitochondria"]	["Blood", "Cerebrospinal Fluid (CSF)", "Feces", "Saliva", "Sweat", "Urine"]	["Adipose Tissue", "Bladder", "Brain", "Epidermis", "Kidney", "Liver", "Neuron", "Pancreas", "Placenta", "Prostate", "Skeletal Muscle", "Spleen", "Testis", "Thyroid Gland"]	["D-glyceric acidura", "Familial lipoprotein lipase deficiency", "Galactose Metabolism", "Galactosemia", "Glycerol Kinase Deficiency", "Glycerolipid Metabolism"]	["Glycerol kinase deficiency", "Diabetes mellitus type 2", "Schizophrenia", "Early preeclampsia", "Pregnancy", "Late-onset preeclampsia", "Crohn's disease", "Ulcerative colitis", "Irritable bowel syndrome", "Colorectal cancer", "Eosinophilic esophagitis"]	"binding"	927	927	0	0	0	Glycerol_ADGRL2	Glycerolipid metabolism	-0.696201	25.661	-1.92812	0.0700027	0.208064	-5.08303	-0.261804	11.0818	-0.758623	0.455835	0.554542	-6.73604	-1.34337	['d-glyceric acidura', 'familial lipoprotein lipase deficiency', 'galactose metabolism', 'galactosemia', 'glycerol kinase deficiency', 'glycerolipid metabolism']	['"Glycerol kinase deficiency"', ' "Diabetes mellitus type 2"', ' "Schizophrenia"', ' "Early preeclampsia"', ' "Pregnancy"', ' "Late-onset preeclampsia"', ' "Crohn\'s disease"', ' "Ulcerative colitis"', ' "Irritable bowel syndrome"', ' "Colorectal cancer"', ' "Eosinophilic esophagitis"]']
936	HMDB0000895	Acetylcholine	EDNRB	"gpcr"	StitchMetaboliteReceptor	["Cytoplasm", "Extracellular", "Nucleus"]	["Cerebrospinal Fluid (CSF)", "Saliva"]	["Adipose Tissue", "Adrenal Medulla", "Bladder", "Brain", "Epidermis", "Fibroblasts", "Intestine", "Kidney", "Lung", "Neuron", "Pancreas", "Placenta", "Platelet", "Prostate", "Skeletal Muscle", "Spleen", "Testis"]	["Betazole Action Pathway", "Cimetidine Action Pathway", "Esomeprazole Action Pathway", "Famotidine Action Pathway", "Gastric Acid Production", "Lafutidine H2-Antihistamine Action", "Lansoprazole Action Pathway", "Metiamide Action Pathway", "Nizatidine Action Pathway", "Omeprazole Action Pathway", "Pantoprazole Action Pathway", "Phospholipid Biosynthesis", "Pirenzepine Action Pathway", "Rabeprazo…	["Alzheimer's disease", "Multi-infarct dementia"]	"activation"	943	0	0	446	900	Acetylcholine_EDNRB		0.0353775	28.5366	0.0570322	0.955157	0.962607	-6.84223	0.765233	10.1088	2.62213	0.0152844	0.0348835	-3.92099	1.33958	['betazole action pathway', 'cimetidine action pathway', 'esomeprazole action pathway', 'famotidine action pathway', 'gastric acid production', 'lafutidine h2-antihistamine action', 'lansoprazole action pathway', 'metiamide action pathway', 'nizatidine action pathway', 'omeprazole action pathway', 'pantoprazole action pathway', 'phospholipid biosynthesis', 'pirenzepine action pathway', 'rabeprazo…	['"Alzheimer\'s disease"', ' "Multi-infarct dementia"]']	['KEGG_CALCIUM_SIGNALING_PATHWAY', 'KEGG_MELANOGENESIS', 'KEGG_NEUROACTIVE_LIGAND_RECEPTOR_INTERACTION']
2490	HMDB0000131	Glycerol	FLT1	"catalytic_receptor"	StitchMetaboliteReceptor	["Extracellular", "Mitochondria"]	["Blood", "Cerebrospinal Fluid (CSF)", "Feces", "Saliva", "Sweat", "Urine"]	["Adipose Tissue", "Bladder", "Brain", "Epidermis", "Kidney", "Liver", "Neuron", "Pancreas", "Placenta", "Prostate", "Skeletal Muscle", "Spleen", "Testis", "Thyroid Gland"]	["D-glyceric acidura", "Familial lipoprotein lipase deficiency", "Galactose Metabolism", "Galactosemia", "Glycerol Kinase Deficiency", "Glycerolipid Metabolism"]	["Glycerol kinase deficiency", "Diabetes mellitus type 2", "Schizophrenia", "Early preeclampsia", "Pregnancy", "Late-onset preeclampsia", "Crohn's disease", "Ulcerative colitis", "Irritable bowel syndrome", "Colorectal cancer", "Eosinophilic esophagitis"]	"binding"	822	800	0	137	0	Glycerol_FLT1	Glycerolipid metabolism	-0.696201	25.661	-1.92812	0.0700027	0.208064	-5.08303	1.76206	11.8943	4.58939	0.000131513	0.000762956	0.675003	1.33063	['d-glyceric acidura', 'familial lipoprotein lipase deficiency', 'galactose metabolism', 'galactosemia', 'glycerol kinase deficiency', 'glycerolipid metabolism']	['"Glycerol kinase deficiency"', ' "Diabetes mellitus type 2"', ' "Schizophrenia"', ' "Early preeclampsia"', ' "Pregnancy"', ' "Late-onset preeclampsia"', ' "Crohn\'s disease"', ' "Ulcerative colitis"', ' "Irritable bowel syndrome"', ' "Colorectal cancer"', ' "Eosinophilic esophagitis"]']	['KEGG_CYTOKINE_CYTOKINE_RECEPTOR_INTERACTION', 'KEGG_ENDOCYTOSIS', 'KEGG_FOCAL_ADHESION']
1133	HMDB0000517	L-Arginine	GRM1	"gpcr"	StitchMetaboliteReceptor	["Cytoplasm", "Extracellular", "Mitochondria"]	["Blood", "Cerebrospinal Fluid (CSF)", "Feces", "Saliva", "Sweat", "Urine"]	["Adipose Tissue", "Adrenal Cortex", "Bladder", "Epidermis", "Fibroblasts", "Intestine", "Kidney", "Liver", "Neuron", "Ovary", "Pancreas", "Placenta", "Platelet", "Prostate", "Skeletal Muscle", "Spleen", "Testis"]	["3-Phosphoglycerate dehydrogenase deficiency", "Arginine and proline metabolism", "Arginine: Glycine Amidinotransferase Deficiency (AGAT Deficiency)", "Argininemia", "Argininosuccinic Aciduria", "Aspartate Metabolism", "Canavan Disease", "Carbamoyl Phosphate Synthetase Deficiency", "Citrullinemia Type I", "Creatine deficiency", " guanidinoacetate methyltransferase deficiency", "Dihydropyrimidine…	["Intestinal failure", "Alzheimer's disease", "Heart failure", "Argininemia", "Chronic renal failure", "Colorectal cancer", "Early preeclampsia", "Pregnancy", "Late-onset preeclampsia", "Lysinuric protein intolerance", "N-acetylglutamate synthetase deficiency", "Citrullinemia type I", "Obesity", "Pearson Syndrome", "Citrullinemia type II", " neonatal-onset", "Cutis laxa", " autosomal recessive", …	"activation"	923	0	0	253	900	L-Arginine_GRM1	Urea cycle; arginine-, proline-, metabolism	0.631304	28.4432	1.6508	0.116371	0.287608	-5.52096	-1.04844	6.70254	-4.26215	0.000296676	0.00145361	-0.127089	-1.30568	['3-phosphoglycerate dehydrogenase deficiency', 'arginine and proline metabolism', 'arginine: glycine amidinotransferase deficiency (agat deficiency)', 'argininemia', 'argininosuccinic aciduria', 'aspartate metabolism', 'canavan disease', 'carbamoyl phosphate synthetase deficiency', 'citrullinemia type i', 'creatine deficiency', ' guanidinoacetate methyltransferase deficiency', 'dihydropyrimidine…	['"Intestinal failure"', ' "Alzheimer\'s disease"', ' "Heart failure"', ' "Argininemia"', ' "Chronic renal failure"', ' "Colorectal cancer"', ' "Early preeclampsia"', ' "Pregnancy"', ' "Late-onset preeclampsia"', ' "Lysinuric protein intolerance"', ' "N-acetylglutamate synthetase deficiency"', ' "Citrullinemia type I"', ' "Obesity"', ' "Pearson Syndrome"', ' "Citrullinemia type II"', ' " neonatal…	['KEGG_CALCIUM_SIGNALING_PATHWAY', 'KEGG_GAP_JUNCTION', 'KEGG_LONG_TERM_DEPRESSION', 'KEGG_LONG_TERM_POTENTIATION', 'KEGG_NEUROACTIVE_LIGAND_RECEPTOR_INTERACTION']
940	HMDB0000220	Palmitic acid	EDNRB	"gpcr"	StitchMetaboliteReceptor	["Cytoplasm", "Endoplasmic reticulum", "Extracellular", "Membrane", "Peroxisome"]	["Blood", "Cerebrospinal Fluid (CSF)", "Feces", "Saliva", "Sweat", "Urine"]	["Adipose Tissue", "Bladder", "Epidermis", "Fibroblasts", "Kidney", "Placenta", "Platelet", "Prostate", "Skeletal Muscle"]	["27-Hydroxylase Deficiency", "Alendronate Action Pathway", "Atorvastatin Action Pathway", "Carnitine palmitoyl transferase deficiency (I)", "Carnitine palmitoyl transferase deficiency (II)", "Cerebrotendinous Xanthomatosis (CTX)", "Cerivastatin Action Pathway", "Cholesteryl ester storage disease", "Congenital Bile Acid Synthesis Defect Type II", "Congenital Bile Acid Synthesis Defect Type III", …	["Perillyl alcohol administration for cancer treatment", "Colorectal cancer", "Schizophrenia", "Inflammatory bowel disease", "Eosinophilic esophagitis"]	"activation"	945	322	0	236	900	Palmitic acid_EDNRB	Long chain fatty acid	-0.0282969	28.1794	-0.0594388	0.953267	0.962607	-6.84208	0.765233	10.1088	2.62213	0.0152844	0.0348835	-3.92099	1.28135	['27-hydroxylase deficiency', 'alendronate action pathway', 'atorvastatin action pathway', 'carnitine palmitoyl transferase deficiency (i)', 'carnitine palmitoyl transferase deficiency (ii)', 'cerebrotendinous xanthomatosis (ctx)', 'cerivastatin action pathway', 'cholesteryl ester storage disease', 'congenital bile acid synthesis defect type ii', 'congenital bile acid synthesis defect type iii', …	['"Perillyl alcohol administration for cancer treatment"', ' "Colorectal cancer"', ' "Schizophrenia"', ' "Inflammatory bowel disease"', ' "Eosinophilic esophagitis"]']	['KEGG_CALCIUM_SIGNALING_PATHWAY', 'KEGG_MELANOGENESIS', 'KEGG_NEUROACTIVE_LIGAND_RECEPTOR_INTERACTION']
213	HMDB0000538	Adenosine triphosphate	ACVRL1	"catalytic_receptor"	StitchMetaboliteReceptor	["Cytoplasm", "Endoplasmic reticulum", "Extracellular", "Mitochondria", "Nucleus", "Peroxisome"]	["Blood", "Cellular Cytoplasm", "Cerebrospinal Fluid (CSF)", "Saliva"]	["Adipose Tissue", "Bladder", "Fibroblasts", "Intestine", "Kidney", "Neuron", "Pancreas", "Platelet", "Skeletal Muscle"]	["2-Hydroxyglutric Aciduria (D And L Form)", "2-ketoglutarate dehydrogenase complex deficiency", "2-Methyl-3-Hydroxybutryl CoA Dehydrogenase Deficiency", "27-Hydroxylase Deficiency", "3-Hydroxy-3-Methylglutaryl-CoA Lyase Deficiency", "3-hydroxyisobutyric acid dehydrogenase deficiency", "3-hydroxyisobutyric aciduria", "3-Methylcrotonyl Coa Carboxylase Deficiency Type I", "3-Methylglutaconic Acidur…	["Rachialgia", "Subarachnoid hemorrhage", "Epilepsy", "Stroke", "Neuroinfection"]	"binding"	800	0	0	0	800	Adenosine triphosphate_ACVRL1		2.32771	21.5354	1.52703	0.145425	0.331075	-5.66779	0.281016	9.69068	1.00091	0.327358	0.425336	-6.52268	1.26397	['2-hydroxyglutric aciduria (d and l form)', '2-ketoglutarate dehydrogenase complex deficiency', '2-methyl-3-hydroxybutryl coa dehydrogenase deficiency', '27-hydroxylase deficiency', '3-hydroxy-3-methylglutaryl-coa lyase deficiency', '3-hydroxyisobutyric acid dehydrogenase deficiency', '3-hydroxyisobutyric aciduria', '3-methylcrotonyl coa carboxylase deficiency type i', '3-methylglutaconic acidur…	['"Rachialgia"', ' "Subarachnoid hemorrhage"', ' "Epilepsy"', ' "Stroke"', ' "Neuroinfection"]']	['KEGG_CYTOKINE_CYTOKINE_RECEPTOR_INTERACTION', 'KEGG_TGF_BETA_SIGNALING_PATHWAY']
1132	HMDB0000191	L-Aspartic acid	GRM1	"gpcr"	StitchMetaboliteReceptor	["Cytoplasm", "Extracellular", "Mitochondria"]	["Blood", "Breast Milk", "Cerebrospinal Fluid (CSF)", "Feces", "Saliva", "Sweat", "Urine"]	["All Tissues", "Placenta", "Prostate"]	["2-Hydroxyglutric Aciduria (D And L Form)", "4-Hydroxybutyric Aciduria/Succinic Semialdehyde Dehydrogenase Deficiency", "Adenine phosphoribosyltransferase deficiency (APRT)", "Adenosine Deaminase Deficiency", "Adenylosuccinate Lyase Deficiency", "AICA-Ribosiduria", "Alkaptonuria", "Arginine and proline metabolism", "Arginine: Glycine Amidinotransferase Deficiency (AGAT Deficiency)", "Argininemia…	["Epilepsy", "Cirrhosis", "Alzheimer's disease", "Dicarboxylic aminoaciduria", "Growth hormone deficiency", "Schizophrenia", "Irritable bowel syndrome", "Ulcerative colitis", "Colorectal cancer", "Crohn's disease", "Gout", "Perillyl alcohol administration for cancer treatment", "Pancreatic cancer", "Periodontal disease", "Frontotemporal dementia", "Lewy body disease", "Attachment loss", "Missing …	"activation"	800	0	0	0	800	L-Aspartic acid_GRM1	Alanine and aspartate metabolism	0.629325	27.3399	1.73988	0.0992001	0.258888	-5.38546	-1.04844	6.70254	-4.26215	0.000296676	0.00145361	-0.127089	-1.26114	['2-hydroxyglutric aciduria (d and l form)', '4-hydroxybutyric aciduria/succinic semialdehyde dehydrogenase deficiency', 'adenine phosphoribosyltransferase deficiency (aprt)', 'adenosine deaminase deficiency', 'adenylosuccinate lyase deficiency', 'aica-ribosiduria', 'alkaptonuria', 'arginine and proline metabolism', 'arginine: glycine amidinotransferase deficiency (agat deficiency)', 'argininemia…	['"Epilepsy"', ' "Cirrhosis"', ' "Alzheimer\'s disease"', ' "Dicarboxylic aminoaciduria"', ' "Growth hormone deficiency"', ' "Schizophrenia"', ' "Irritable bowel syndrome"', ' "Ulcerative colitis"', ' "Colorectal cancer"', ' "Crohn\'s disease"', ' "Gout"', ' "Perillyl alcohol administration for cancer treatment"', ' "Pancreatic cancer"', ' "Periodontal disease"', ' "Frontotemporal dementia"', ' "…	['KEGG_CALCIUM_SIGNALING_PATHWAY', 'KEGG_GAP_JUNCTION', 'KEGG_LONG_TERM_DEPRESSION', 'KEGG_LONG_TERM_POTENTIATION', 'KEGG_NEUROACTIVE_LIGAND_RECEPTOR_INTERACTION']
297	HMDB0000125	Glutathione	PPARG	"nhr"	StitchMetaboliteReceptor	["Cytoplasm", "Endoplasmic reticulum", "Extracellular", "Mitochondria"]	["Blood", "Cellular Cytoplasm", "Cerebrospinal Fluid (CSF)", "Saliva", "Urine"]	["All Tissues", "Placenta"]	["2-Hydroxyglutric Aciduria (D And L Form)", "4-Hydroxybutyric Aciduria/Succinic Semialdehyde Dehydrogenase Deficiency", "5-oxoprolinase deficiency", "5-Oxoprolinuria", "Acetaminophen Action Pathway", "Acetaminophen Metabolism Pathway", "Acetylsalicylic Acid Action Pathway", "Antipyrine Action Pathway", "Antrafenine Action Pathway", "Arachidonic Acid Metabolism", "Bromfenac Action Pathway", "Carp…	["Canavan disease", "Schizophrenia", "Gamma-glutamyl transpeptidase deficiency", "Traumatic brain injury", "Multiple sclerosis"]	"binding"	825	800	0	151	0	Glutathione_PPARG	Glutathione metabolism	1.77531	28.5665	4.81315	0.000144835	0.00337543	0.849077	-0.337897	8.88667	-2.29166	0.0314816	0.0637521	-4.58438	1.26074	['2-hydroxyglutric aciduria (d and l form)', '4-hydroxybutyric aciduria/succinic semialdehyde dehydrogenase deficiency', '5-oxoprolinase deficiency', '5-oxoprolinuria', 'acetaminophen action pathway', 'acetaminophen metabolism pathway', 'acetylsalicylic acid action pathway', 'antipyrine action pathway', 'antrafenine action pathway', 'arachidonic acid metabolism', 'bromfenac action pathway', 'carp…	['"Canavan disease"', ' "Schizophrenia"', ' "Gamma-glutamyl transpeptidase deficiency"', ' "Traumatic brain injury"', ' "Multiple sclerosis"]']	['KEGG_HUNTINGTONS_DISEASE', 'KEGG_PATHWAYS_IN_CANCER', 'KEGG_PPAR_SIGNALING_PATHWAY', 'KEGG_THYROID_CANCER']
1268	HMDB0000191	L-Aspartic acid	GRIN3B	"lgic"	StitchMetaboliteReceptor	["Cytoplasm", "Extracellular", "Mitochondria"]	["Blood", "Breast Milk", "Cerebrospinal Fluid (CSF)", "Feces", "Saliva", "Sweat", "Urine"]	["All Tissues", "Placenta", "Prostate"]	["2-Hydroxyglutric Aciduria (D And L Form)", "4-Hydroxybutyric Aciduria/Succinic Semialdehyde Dehydrogenase Deficiency", "Adenine phosphoribosyltransferase deficiency (APRT)", "Adenosine Deaminase Deficiency", "Adenylosuccinate Lyase Deficiency", "AICA-Ribosiduria", "Alkaptonuria", "Arginine and proline metabolism", "Arginine: Glycine Amidinotransferase Deficiency (AGAT Deficiency)", "Argininemia…	["Epilepsy", "Cirrhosis", "Alzheimer's disease", "Dicarboxylic aminoaciduria", "Growth hormone deficiency", "Schizophrenia", "Irritable bowel syndrome", "Ulcerative colitis", "Colorectal cancer", "Crohn's disease", "Gout", "Perillyl alcohol administration for cancer treatment", "Pancreatic cancer", "Periodontal disease", "Frontotemporal dementia", "Lewy body disease", "Attachment loss", "Missing …	"activation"	899	509	0	0	800	L-Aspartic acid_GRIN3B	Alanine and aspartate metabolism	0.629325	27.3399	1.73988	0.0992001	0.258888	-5.38546	-0.785883	7.28102	-4.25319	0.000303358	0.00147971	-0.148992	-1.25666	['2-hydroxyglutric aciduria (d and l form)', '4-hydroxybutyric aciduria/succinic semialdehyde dehydrogenase deficiency', 'adenine phosphoribosyltransferase deficiency (aprt)', 'adenosine deaminase deficiency', 'adenylosuccinate lyase deficiency', 'aica-ribosiduria', 'alkaptonuria', 'arginine and proline metabolism', 'arginine: glycine amidinotransferase deficiency (agat deficiency)', 'argininemia…	['"Epilepsy"', ' "Cirrhosis"', ' "Alzheimer\'s disease"', ' "Dicarboxylic aminoaciduria"', ' "Growth hormone deficiency"', ' "Schizophrenia"', ' "Irritable bowel syndrome"', ' "Ulcerative colitis"', ' "Colorectal cancer"', ' "Crohn\'s disease"', ' "Gout"', ' "Perillyl alcohol administration for cancer treatment"', ' "Pancreatic cancer"', ' "Periodontal disease"', ' "Frontotemporal dementia"', ' "…	['KEGG_NEUROACTIVE_LIGAND_RECEPTOR_INTERACTION']
1959	HMDB0000191	L-Aspartic acid	GRIK1	"lgic"	StitchMetaboliteReceptor	["Cytoplasm", "Extracellular", "Mitochondria"]	["Blood", "Breast Milk", "Cerebrospinal Fluid (CSF)", "Feces", "Saliva", "Sweat", "Urine"]	["All Tissues", "Placenta", "Prostate"]	["2-Hydroxyglutric Aciduria (D And L Form)", "4-Hydroxybutyric Aciduria/Succinic Semialdehyde Dehydrogenase Deficiency", "Adenine phosphoribosyltransferase deficiency (APRT)", "Adenosine Deaminase Deficiency", "Adenylosuccinate Lyase Deficiency", "AICA-Ribosiduria", "Alkaptonuria", "Arginine and proline metabolism", "Arginine: Glycine Amidinotransferase Deficiency (AGAT Deficiency)", "Argininemia…	["Epilepsy", "Cirrhosis", "Alzheimer's disease", "Dicarboxylic aminoaciduria", "Growth hormone deficiency", "Schizophrenia", "Irritable bowel syndrome", "Ulcerative colitis", "Colorectal cancer", "Crohn's disease", "Gout", "Perillyl alcohol administration for cancer treatment", "Pancreatic cancer", "Periodontal disease", "Frontotemporal dementia", "Lewy body disease", "Attachment loss", "Missing …	"activation"	908	553	0	0	800	L-Aspartic acid_GRIK1	Alanine and aspartate metabolism	0.629325	27.3399	1.73988	0.0992001	0.258888	-5.38546	0.168733	7.75518	0.750153	0.46082	0.5596	-6.7425	1.24501	['2-hydroxyglutric aciduria (d and l form)', '4-hydroxybutyric aciduria/succinic semialdehyde dehydrogenase deficiency', 'adenine phosphoribosyltransferase deficiency (aprt)', 'adenosine deaminase deficiency', 'adenylosuccinate lyase deficiency', 'aica-ribosiduria', 'alkaptonuria', 'arginine and proline metabolism', 'arginine: glycine amidinotransferase deficiency (agat deficiency)', 'argininemia…	['"Epilepsy"', ' "Cirrhosis"', ' "Alzheimer\'s disease"', ' "Dicarboxylic aminoaciduria"', ' "Growth hormone deficiency"', ' "Schizophrenia"', ' "Irritable bowel syndrome"', ' "Ulcerative colitis"', ' "Colorectal cancer"', ' "Crohn\'s disease"', ' "Gout"', ' "Perillyl alcohol administration for cancer treatment"', ' "Pancreatic cancer"', ' "Periodontal disease"', ' "Frontotemporal dementia"', ' "…	['KEGG_NEUROACTIVE_LIGAND_RECEPTOR_INTERACTION']
1457	HMDB0000050	Adenosine	LPAR2	"gpcr"	StitchMetaboliteReceptor	["Extracellular", "Lysosome", "Mitochondria"]	["Blood", "Breast Milk", "Cellular Cytoplasm", "Cerebrospinal Fluid (CSF)", "Feces", "Saliva", "Urine"]	["All Tissues", "Placenta"]	["Adenine phosphoribosyltransferase deficiency (APRT)", "Adenosine Deaminase Deficiency", "Adenylosuccinate Lyase Deficiency", "AICA-Ribosiduria", "Azathioprine Action Pathway", "Cystathionine Beta-Synthase Deficiency", "Glycine N-methyltransferase Deficiency", "Glycine", " serine and threonine metabolism", "Gout or Kelley-Seegmiller Syndrome", "Homocystinuria-megaloblastic anemia due to defect i…	["Septic shock", "Irritable bowel syndrome", "Crohn's disease", "Ulcerative colitis", "Colorectal cancer", "Alzheimer's disease", "Frontotemporal dementia", "Lewy body disease", "Eosinophilic esophagitis", "Adenosine kinase deficiency", "Adenylosuccinate lyase deficiency"]	"binding"	933	237	0	177	900	Adenosine_LPAR2	Purine metabolism, adenine containing	-0.84376	28.521	-1.338	0.197797	0.399327	-5.9536	0.718573	7.33079	3.82492	0.000876356	0.00342349	-1.18795	1.24346	['adenine phosphoribosyltransferase deficiency (aprt)', 'adenosine deaminase deficiency', 'adenylosuccinate lyase deficiency', 'aica-ribosiduria', 'azathioprine action pathway', 'cystathionine beta-synthase deficiency', 'glycine n-methyltransferase deficiency', 'glycine', ' serine and threonine metabolism', 'gout or kelley-seegmiller syndrome', 'homocystinuria-megaloblastic anemia due to defect i…	['"Septic shock"', ' "Irritable bowel syndrome"', ' "Crohn\'s disease"', ' "Ulcerative colitis"', ' "Colorectal cancer"', ' "Alzheimer\'s disease"', ' "Frontotemporal dementia"', ' "Lewy body disease"', ' "Eosinophilic esophagitis"', ' "Adenosine kinase deficiency"', ' "Adenylosuccinate lyase deficiency"]']	['KEGG_NEUROACTIVE_LIGAND_RECEPTOR_INTERACTION']
368	HMDB0000131	Glycerol	ADGRG2	"gpcr"	StitchMetaboliteReceptor	["Extracellular", "Mitochondria"]	["Blood", "Cerebrospinal Fluid (CSF)", "Feces", "Saliva", "Sweat", "Urine"]	["Adipose Tissue", "Bladder", "Brain", "Epidermis", "Kidney", "Liver", "Neuron", "Pancreas", "Placenta", "Prostate", "Skeletal Muscle", "Spleen", "Testis", "Thyroid Gland"]	["D-glyceric acidura", "Familial lipoprotein lipase deficiency", "Galactose Metabolism", "Galactosemia", "Glycerol Kinase Deficiency", "Glycerolipid Metabolism"]	["Glycerol kinase deficiency", "Diabetes mellitus type 2", "Schizophrenia", "Early preeclampsia", "Pregnancy", "Late-onset preeclampsia", "Crohn's disease", "Ulcerative colitis", "Irritable bowel syndrome", "Colorectal cancer", "Eosinophilic esophagitis"]	"binding"	545	545	0	0	0	Glycerol_ADGRG2	Glycerolipid metabolism	-0.696201	25.661	-1.92812	0.0700027	0.208064	-5.08303	0.774942	7.5542	4.37252	0.000225489	0.00116469	0.14298	1.2222	['d-glyceric acidura', 'familial lipoprotein lipase deficiency', 'galactose metabolism', 'galactosemia', 'glycerol kinase deficiency', 'glycerolipid metabolism']	['"Glycerol kinase deficiency"', ' "Diabetes mellitus type 2"', ' "Schizophrenia"', ' "Early preeclampsia"', ' "Pregnancy"', ' "Late-onset preeclampsia"', ' "Crohn\'s disease"', ' "Ulcerative colitis"', ' "Irritable bowel syndrome"', ' "Colorectal cancer"', ' "Eosinophilic esophagitis"]']
2834	HMDB0000673	Linoleic acid	ABCB4	"transporter"	StitchMetaboliteReceptor	["Cytoplasm", "Extracellular", "Membrane"]	["Blood", "Cerebrospinal Fluid (CSF)", "Feces", "Saliva", "Urine"]	["Adipose Tissue", "Epidermis", "Erythrocyte", "Fibroblasts", "Intestine", "Kidney", "Neuron", "Placenta", "Platelet", "Prostate", "Skeletal Muscle", "Spleen"]	["alpha-Linolenic acid metabolism"]	["Gestational diabetes", "Cirrhosis", "Hypertension", "Essential hypertension", "Perillyl alcohol administration for cancer treatment", "Lung Cancer", "Schizophrenia", "Isovaleric acidemia", "Colorectal cancer", "Bladder infections", "Ulcerative colitis", "Thyroid cancer "]	"activation"	900	0	0	0	900	Linoleic acid_ABCB4	Essential fatty acid	-0.620077	26.1109	-1.49633	0.152148	0.339163	-5.74337	0.904471	7.06356	3.92578	0.00068321	0.00280591	-0.944938	1.21473	['alpha-linolenic acid metabolism']	['"Gestational diabetes"', ' "Cirrhosis"', ' "Hypertension"', ' "Essential hypertension"', ' "Perillyl alcohol administration for cancer treatment"', ' "Lung Cancer"', ' "Schizophrenia"', ' "Isovaleric acidemia"', ' "Colorectal cancer"', ' "Bladder infections"', ' "Ulcerative colitis"', ' "Thyroid cancer "]']	['KEGG_ABC_TRANSPORTERS']
3203	HMDB0000538	Adenosine triphosphate	ABCB1	"transporter"	StitchMetaboliteReceptor	["Cytoplasm", "Endoplasmic reticulum", "Extracellular", "Mitochondria", "Nucleus", "Peroxisome"]	["Blood", "Cellular Cytoplasm", "Cerebrospinal Fluid (CSF)", "Saliva"]	["Adipose Tissue", "Bladder", "Fibroblasts", "Intestine", "Kidney", "Neuron", "Pancreas", "Platelet", "Skeletal Muscle"]	["2-Hydroxyglutric Aciduria (D And L Form)", "2-ketoglutarate dehydrogenase complex deficiency", "2-Methyl-3-Hydroxybutryl CoA Dehydrogenase Deficiency", "27-Hydroxylase Deficiency", "3-Hydroxy-3-Methylglutaryl-CoA Lyase Deficiency", "3-hydroxyisobutyric acid dehydrogenase deficiency", "3-hydroxyisobutyric aciduria", "3-Methylcrotonyl Coa Carboxylase Deficiency Type I", "3-Methylglutaconic Acidur…	["Rachialgia", "Subarachnoid hemorrhage", "Epilepsy", "Stroke", "Neuroinfection"]	"activation"	994	305	0	920	900	Adenosine triphosphate_ABCB1		2.32771	21.5354	1.52703	0.145425	0.331075	-5.66779	-1.88039	9.83233	-3.90881	0.000712471	0.00289686	-0.98591	-1.19089	['2-hydroxyglutric aciduria (d and l form)', '2-ketoglutarate dehydrogenase complex deficiency', '2-methyl-3-hydroxybutryl coa dehydrogenase deficiency', '27-hydroxylase deficiency', '3-hydroxy-3-methylglutaryl-coa lyase deficiency', '3-hydroxyisobutyric acid dehydrogenase deficiency', '3-hydroxyisobutyric aciduria', '3-methylcrotonyl coa carboxylase deficiency type i', '3-methylglutaconic acidur…	['"Rachialgia"', ' "Subarachnoid hemorrhage"', ' "Epilepsy"', ' "Stroke"', ' "Neuroinfection"]']	['KEGG_ABC_TRANSPORTERS']
3960	HMDB0000895	Acetylcholine	NPY1R	"gpcr"	StitchMetaboliteReceptor	["Cytoplasm", "Extracellular", "Nucleus"]	["Cerebrospinal Fluid (CSF)", "Saliva"]	["Adipose Tissue", "Adrenal Medulla", "Bladder", "Brain", "Epidermis", "Fibroblasts", "Intestine", "Kidney", "Lung", "Neuron", "Pancreas", "Placenta", "Platelet", "Prostate", "Skeletal Muscle", "Spleen", "Testis"]	["Betazole Action Pathway", "Cimetidine Action Pathway", "Esomeprazole Action Pathway", "Famotidine Action Pathway", "Gastric Acid Production", "Lafutidine H2-Antihistamine Action", "Lansoprazole Action Pathway", "Metiamide Action Pathway", "Nizatidine Action Pathway", "Omeprazole Action Pathway", "Pantoprazole Action Pathway", "Phospholipid Biosynthesis", "Pirenzepine Action Pathway", "Rabeprazo…	["Alzheimer's disease", "Multi-infarct dementia"]	"activation"	921	0	0	236	900	Acetylcholine_NPY1R		0.0353775	28.5366	0.0570322	0.955157	0.962607	-6.84223	-0.803333	8.67153	-2.43396	0.0231725	0.049362	-4.3051	-1.18846	['betazole action pathway', 'cimetidine action pathway', 'esomeprazole action pathway', 'famotidine action pathway', 'gastric acid production', 'lafutidine h2-antihistamine action', 'lansoprazole action pathway', 'metiamide action pathway', 'nizatidine action pathway', 'omeprazole action pathway', 'pantoprazole action pathway', 'phospholipid biosynthesis', 'pirenzepine action pathway', 'rabeprazo…	['"Alzheimer\'s disease"', ' "Multi-infarct dementia"]']	['KEGG_NEUROACTIVE_LIGAND_RECEPTOR_INTERACTION']
3483	HMDB0001341	ADP	EPHA7	"catalytic_receptor"	StitchMetaboliteReceptor	["Cytoplasm", "Endoplasmic reticulum", "Extracellular", "Mitochondria", "Nucleus", "Peroxisome"]	["Blood", "Cellular Cytoplasm", "Cerebrospinal Fluid (CSF)", "Saliva", "Urine"]	["All Tissues"]	["2-Hydroxyglutric Aciduria (D And L Form)", "2-ketoglutarate dehydrogenase complex deficiency", "2-Methyl-3-Hydroxybutryl CoA Dehydrogenase Deficiency", "27-Hydroxylase Deficiency", "3-Hydroxy-3-Methylglutaryl-CoA Lyase Deficiency", "3-hydroxyisobutyric acid dehydrogenase deficiency", "3-hydroxyisobutyric aciduria", "3-Methylcrotonyl Coa Carboxylase Deficiency Type I", "3-Methylglutaconic Acidur…	["Rachialgia", "Subarachnoid hemorrhage", "Epilepsy", "Stroke", "Neuroinfection", "Eosinophilic esophagitis"]	"binding"	955	572	0	0	900	ADP_EPHA7		0.224202	24.7369	0.414343	0.68359	0.844689	-6.75469	1.0228	9.12081	1.91318	0.0683408	0.119775	-5.2732	1.16376	['2-hydroxyglutric aciduria (d and l form)', '2-ketoglutarate dehydrogenase complex deficiency', '2-methyl-3-hydroxybutryl coa dehydrogenase deficiency', '27-hydroxylase deficiency', '3-hydroxy-3-methylglutaryl-coa lyase deficiency', '3-hydroxyisobutyric acid dehydrogenase deficiency', '3-hydroxyisobutyric aciduria', '3-methylcrotonyl coa carboxylase deficiency type i', '3-methylglutaconic acidur…	['"Rachialgia"', ' "Subarachnoid hemorrhage"', ' "Epilepsy"', ' "Stroke"', ' "Neuroinfection"', ' "Eosinophilic esophagitis"]']	['KEGG_AXON_GUIDANCE']
2390	HMDB0000131	Glycerol	NR3C1	"nhr"	StitchMetaboliteReceptor	["Extracellular", "Mitochondria"]	["Blood", "Cerebrospinal Fluid (CSF)", "Feces", "Saliva", "Sweat", "Urine"]	["Adipose Tissue", "Bladder", "Brain", "Epidermis", "Kidney", "Liver", "Neuron", "Pancreas", "Placenta", "Prostate", "Skeletal Muscle", "Spleen", "Testis", "Thyroid Gland"]	["D-glyceric acidura", "Familial lipoprotein lipase deficiency", "Galactose Metabolism", "Galactosemia", "Glycerol Kinase Deficiency", "Glycerolipid Metabolism"]	["Glycerol kinase deficiency", "Diabetes mellitus type 2", "Schizophrenia", "Early preeclampsia", "Pregnancy", "Late-onset preeclampsia", "Crohn's disease", "Ulcerative colitis", "Irritable bowel syndrome", "Colorectal cancer", "Eosinophilic esophagitis"]	"binding"	869	800	0	368	0	Glycerol_NR3C1	Glycerolipid metabolism	-0.696201	25.661	-1.92812	0.0700027	0.208064	-5.08303	0.865202	11.0251	4.25242	0.00030394	0.001481	-0.150876	1.16215	['d-glyceric acidura', 'familial lipoprotein lipase deficiency', 'galactose metabolism', 'galactosemia', 'glycerol kinase deficiency', 'glycerolipid metabolism']	['"Glycerol kinase deficiency"', ' "Diabetes mellitus type 2"', ' "Schizophrenia"', ' "Early preeclampsia"', ' "Pregnancy"', ' "Late-onset preeclampsia"', ' "Crohn\'s disease"', ' "Ulcerative colitis"', ' "Irritable bowel syndrome"', ' "Colorectal cancer"', ' "Eosinophilic esophagitis"]']	['KEGG_NEUROACTIVE_LIGAND_RECEPTOR_INTERACTION']
2704	HMDB0000517	L-Arginine	SLC7A1	"transporter"	StitchMetaboliteReceptor	["Cytoplasm", "Extracellular", "Mitochondria"]	["Blood", "Cerebrospinal Fluid (CSF)", "Feces", "Saliva", "Sweat", "Urine"]	["Adipose Tissue", "Adrenal Cortex", "Bladder", "Epidermis", "Fibroblasts", "Intestine", "Kidney", "Liver", "Neuron", "Ovary", "Pancreas", "Placenta", "Platelet", "Prostate", "Skeletal Muscle", "Spleen", "Testis"]	["3-Phosphoglycerate dehydrogenase deficiency", "Arginine and proline metabolism", "Arginine: Glycine Amidinotransferase Deficiency (AGAT Deficiency)", "Argininemia", "Argininosuccinic Aciduria", "Aspartate Metabolism", "Canavan Disease", "Carbamoyl Phosphate Synthetase Deficiency", "Citrullinemia Type I", "Creatine deficiency", " guanidinoacetate methyltransferase deficiency", "Dihydropyrimidine…	["Intestinal failure", "Alzheimer's disease", "Heart failure", "Argininemia", "Chronic renal failure", "Colorectal cancer", "Early preeclampsia", "Pregnancy", "Late-onset preeclampsia", "Lysinuric protein intolerance", "N-acetylglutamate synthetase deficiency", "Citrullinemia type I", "Obesity", "Pearson Syndrome", "Citrullinemia type II", " neonatal-onset", "Cutis laxa", " autosomal recessive", …	"activation"	954	504	0	143	900	L-Arginine_SLC7A1	Urea cycle; arginine-, proline-, metabolism	0.631304	28.4432	1.6508	0.116371	0.287608	-5.52096	0.143066	10.2308	0.648264	0.523278	0.617774	-6.81472	1.14953	['3-phosphoglycerate dehydrogenase deficiency', 'arginine and proline metabolism', 'arginine: glycine amidinotransferase deficiency (agat deficiency)', 'argininemia', 'argininosuccinic aciduria', 'aspartate metabolism', 'canavan disease', 'carbamoyl phosphate synthetase deficiency', 'citrullinemia type i', 'creatine deficiency', ' guanidinoacetate methyltransferase deficiency', 'dihydropyrimidine…	['"Intestinal failure"', ' "Alzheimer\'s disease"', ' "Heart failure"', ' "Argininemia"', ' "Chronic renal failure"', ' "Colorectal cancer"', ' "Early preeclampsia"', ' "Pregnancy"', ' "Late-onset preeclampsia"', ' "Lysinuric protein intolerance"', ' "N-acetylglutamate synthetase deficiency"', ' "Citrullinemia type I"', ' "Obesity"', ' "Pearson Syndrome"', ' "Citrullinemia type II"', ' " neonatal…
2079	HMDB0001341	ADP	P2RY2	"gpcr"	StitchMetaboliteReceptor	["Cytoplasm", "Endoplasmic reticulum", "Extracellular", "Mitochondria", "Nucleus", "Peroxisome"]	["Blood", "Cellular Cytoplasm", "Cerebrospinal Fluid (CSF)", "Saliva", "Urine"]	["All Tissues"]	["2-Hydroxyglutric Aciduria (D And L Form)", "2-ketoglutarate dehydrogenase complex deficiency", "2-Methyl-3-Hydroxybutryl CoA Dehydrogenase Deficiency", "27-Hydroxylase Deficiency", "3-Hydroxy-3-Methylglutaryl-CoA Lyase Deficiency", "3-hydroxyisobutyric acid dehydrogenase deficiency", "3-hydroxyisobutyric aciduria", "3-Methylcrotonyl Coa Carboxylase Deficiency Type I", "3-Methylglutaconic Acidur…	["Rachialgia", "Subarachnoid hemorrhage", "Epilepsy", "Stroke", "Neuroinfection", "Eosinophilic esophagitis"]	"activation"	920	0	0	222	900	ADP_P2RY2		0.224202	24.7369	0.414343	0.68359	0.844689	-6.75469	-0.597671	7.3673	-2.65996	0.0140384	0.0325972	-3.84189	-1.12281	['2-hydroxyglutric aciduria (d and l form)', '2-ketoglutarate dehydrogenase complex deficiency', '2-methyl-3-hydroxybutryl coa dehydrogenase deficiency', '27-hydroxylase deficiency', '3-hydroxy-3-methylglutaryl-coa lyase deficiency', '3-hydroxyisobutyric acid dehydrogenase deficiency', '3-hydroxyisobutyric aciduria', '3-methylcrotonyl coa carboxylase deficiency type i', '3-methylglutaconic acidur…	['"Rachialgia"', ' "Subarachnoid hemorrhage"', ' "Epilepsy"', ' "Stroke"', ' "Neuroinfection"', ' "Eosinophilic esophagitis"]']	['KEGG_NEUROACTIVE_LIGAND_RECEPTOR_INTERACTION']
3029	HMDB0000895	Acetylcholine	SSTR2	"gpcr"	StitchMetaboliteReceptor	["Cytoplasm", "Extracellular", "Nucleus"]	["Cerebrospinal Fluid (CSF)", "Saliva"]	["Adipose Tissue", "Adrenal Medulla", "Bladder", "Brain", "Epidermis", "Fibroblasts", "Intestine", "Kidney", "Lung", "Neuron", "Pancreas", "Placenta", "Platelet", "Prostate", "Skeletal Muscle", "Spleen", "Testis"]	["Betazole Action Pathway", "Cimetidine Action Pathway", "Esomeprazole Action Pathway", "Famotidine Action Pathway", "Gastric Acid Production", "Lafutidine H2-Antihistamine Action", "Lansoprazole Action Pathway", "Metiamide Action Pathway", "Nizatidine Action Pathway", "Omeprazole Action Pathway", "Pantoprazole Action Pathway", "Phospholipid Biosynthesis", "Pirenzepine Action Pathway", "Rabeprazo…	["Alzheimer's disease", "Multi-infarct dementia"]	"activation"	921	0	0	236	900	Acetylcholine_SSTR2		0.0353775	28.5366	0.0570322	0.955157	0.962607	-6.84223	0.448197	7.19855	2.16862	0.0407758	0.0788616	-4.81736	1.11283	['betazole action pathway', 'cimetidine action pathway', 'esomeprazole action pathway', 'famotidine action pathway', 'gastric acid production', 'lafutidine h2-antihistamine action', 'lansoprazole action pathway', 'metiamide action pathway', 'nizatidine action pathway', 'omeprazole action pathway', 'pantoprazole action pathway', 'phospholipid biosynthesis', 'pirenzepine action pathway', 'rabeprazo…	['"Alzheimer\'s disease"', ' "Multi-infarct dementia"]']	['KEGG_NEUROACTIVE_LIGAND_RECEPTOR_INTERACTION']
107	HMDB0000895	Acetylcholine	APLNR	"gpcr"	StitchMetaboliteReceptor	["Cytoplasm", "Extracellular", "Nucleus"]	["Cerebrospinal Fluid (CSF)", "Saliva"]	["Adipose Tissue", "Adrenal Medulla", "Bladder", "Brain", "Epidermis", "Fibroblasts", "Intestine", "Kidney", "Lung", "Neuron", "Pancreas", "Placenta", "Platelet", "Prostate", "Skeletal Muscle", "Spleen", "Testis"]	["Betazole Action Pathway", "Cimetidine Action Pathway", "Esomeprazole Action Pathway", "Famotidine Action Pathway", "Gastric Acid Production", "Lafutidine H2-Antihistamine Action", "Lansoprazole Action Pathway", "Metiamide Action Pathway", "Nizatidine Action Pathway", "Omeprazole Action Pathway", "Pantoprazole Action Pathway", "Phospholipid Biosynthesis", "Pirenzepine Action Pathway", "Rabeprazo…	["Alzheimer's disease", "Multi-infarct dementia"]	"activation"	921	0	0	236	900	Acetylcholine_APLNR		0.0353775	28.5366	0.0570322	0.955157	0.962607	-6.84223	0.827283	8.62114	2.16492	0.0410901	0.0793057	-4.82424	1.11098	['betazole action pathway', 'cimetidine action pathway', 'esomeprazole action pathway', 'famotidine action pathway', 'gastric acid production', 'lafutidine h2-antihistamine action', 'lansoprazole action pathway', 'metiamide action pathway', 'nizatidine action pathway', 'omeprazole action pathway', 'pantoprazole action pathway', 'phospholipid biosynthesis', 'pirenzepine action pathway', 'rabeprazo…	['"Alzheimer\'s disease"', ' "Multi-infarct dementia"]']	['KEGG_NEUROACTIVE_LIGAND_RECEPTOR_INTERACTION']
3464	HMDB0000131	Glycerol	ADGRE2	"gpcr"	StitchMetaboliteReceptor	["Extracellular", "Mitochondria"]	["Blood", "Cerebrospinal Fluid (CSF)", "Feces", "Saliva", "Sweat", "Urine"]	["Adipose Tissue", "Bladder", "Brain", "Epidermis", "Kidney", "Liver", "Neuron", "Pancreas", "Placenta", "Prostate", "Skeletal Muscle", "Spleen", "Testis", "Thyroid Gland"]	["D-glyceric acidura", "Familial lipoprotein lipase deficiency", "Galactose Metabolism", "Galactosemia", "Glycerol Kinase Deficiency", "Glycerolipid Metabolism"]	["Glycerol kinase deficiency", "Diabetes mellitus type 2", "Schizophrenia", "Early preeclampsia", "Pregnancy", "Late-onset preeclampsia", "Crohn's disease", "Ulcerative colitis", "Irritable bowel syndrome", "Colorectal cancer", "Eosinophilic esophagitis"]	"binding"	598	545	0	143	0	Glycerol_ADGRE2	Glycerolipid metabolism	-0.696201	25.661	-1.92812	0.0700027	0.208064	-5.08303	1.28606	8.24345	4.09863	0.000445279	0.00199898	-0.525863	1.08525	['d-glyceric acidura', 'familial lipoprotein lipase deficiency', 'galactose metabolism', 'galactosemia', 'glycerol kinase deficiency', 'glycerolipid metabolism']	['"Glycerol kinase deficiency"', ' "Diabetes mellitus type 2"', ' "Schizophrenia"', ' "Early preeclampsia"', ' "Pregnancy"', ' "Late-onset preeclampsia"', ' "Crohn\'s disease"', ' "Ulcerative colitis"', ' "Irritable bowel syndrome"', ' "Colorectal cancer"', ' "Eosinophilic esophagitis"]']
3586	HMDB0000131	Glycerol	INSR	"catalytic_receptor"	StitchMetaboliteReceptor	["Extracellular", "Mitochondria"]	["Blood", "Cerebrospinal Fluid (CSF)", "Feces", "Saliva", "Sweat", "Urine"]	["Adipose Tissue", "Bladder", "Brain", "Epidermis", "Kidney", "Liver", "Neuron", "Pancreas", "Placenta", "Prostate", "Skeletal Muscle", "Spleen", "Testis", "Thyroid Gland"]	["D-glyceric acidura", "Familial lipoprotein lipase deficiency", "Galactose Metabolism", "Galactosemia", "Glycerol Kinase Deficiency", "Glycerolipid Metabolism"]	["Glycerol kinase deficiency", "Diabetes mellitus type 2", "Schizophrenia", "Early preeclampsia", "Pregnancy", "Late-onset preeclampsia", "Crohn's disease", "Ulcerative colitis", "Irritable bowel syndrome", "Colorectal cancer", "Eosinophilic esophagitis"]	"binding"	816	800	0	107	0	Glycerol_INSR	Glycerolipid metabolism	-0.696201	25.661	-1.92812	0.0700027	0.208064	-5.08303	1.0886	12.7028	4.07846	0.000468126	0.00207869	-0.574917	1.07517	['d-glyceric acidura', 'familial lipoprotein lipase deficiency', 'galactose metabolism', 'galactosemia', 'glycerol kinase deficiency', 'glycerolipid metabolism']	['"Glycerol kinase deficiency"', ' "Diabetes mellitus type 2"', ' "Schizophrenia"', ' "Early preeclampsia"', ' "Pregnancy"', ' "Late-onset preeclampsia"', ' "Crohn\'s disease"', ' "Ulcerative colitis"', ' "Irritable bowel syndrome"', ' "Colorectal cancer"', ' "Eosinophilic esophagitis"]']	['KEGG_ADHERENS_JUNCTION', 'KEGG_ALDOSTERONE_REGULATED_SODIUM_REABSORPTION', 'KEGG_INSULIN_SIGNALING_PATHWAY', 'KEGG_TYPE_II_DIABETES_MELLITUS']
2859	HMDB0000094	Citric acid	PTPRD	"catalytic_receptor"	StitchMetaboliteReceptor	["Cytoplasm", "Extracellular", "Mitochondria"]	["Blood", "Breast Milk", "Cerebrospinal Fluid (CSF)", "Feces", "Saliva", "Sweat", "Urine"]	["All Tissues", "Placenta", "Prostate"]	["2-ketoglutarate dehydrogenase complex deficiency", "Citric Acid Cycle", "Congenital lactic acidosis", "Fumarase deficiency", "Glutaminolysis and Cancer", "Mitochondrial complex II deficiency", "Pyruvate dehydrogenase deficiency (E2)", "Pyruvate dehydrogenase deficiency (E3)", "The oncogenic action of 2-hydroxyglutarate", "The oncogenic action of D-2-hydroxyglutarate in Hydroxygluaricaciduria ",…	["Hyperoxalemia", "Pancreatic cancer", "Schizophrenia", "Early preeclampsia", "Pregnancy", "Late-onset preeclampsia", "Canavan disease", "2-Ketoglutarate dehydrogenase complex deficiency", "Irritable bowel syndrome", "Crohn's disease", "Ulcerative colitis", "Alzheimer's disease", "Frontotemporal dementia", "Lewy body disease", "Paraquat poisoning", "Lung Cancer", "Rhabdomyolysis", "Diabetes melli…	"binding"	800	800	0	0	0	Citric acid_PTPRD	Krebs cycle	0.435578	28.1863	1.64166	0.118269	0.287608	-5.53457	-1.99182	10.0812	-3.79154	0.000951486	0.00365951	-1.26811	-1.07494	['2-ketoglutarate dehydrogenase complex deficiency', 'citric acid cycle', 'congenital lactic acidosis', 'fumarase deficiency', 'glutaminolysis and cancer', 'mitochondrial complex ii deficiency', 'pyruvate dehydrogenase deficiency (e2)', 'pyruvate dehydrogenase deficiency (e3)', 'the oncogenic action of 2-hydroxyglutarate', 'the oncogenic action of d-2-hydroxyglutarate in hydroxygluaricaciduria ',…	['"Hyperoxalemia"', ' "Pancreatic cancer"', ' "Schizophrenia"', ' "Early preeclampsia"', ' "Pregnancy"', ' "Late-onset preeclampsia"', ' "Canavan disease"', ' "2-Ketoglutarate dehydrogenase complex deficiency"', ' "Irritable bowel syndrome"', ' "Crohn\'s disease"', ' "Ulcerative colitis"', ' "Alzheimer\'s disease"', ' "Frontotemporal dementia"', ' "Lewy body disease"', ' "Paraquat poisoning"', ' …
65	HMDB0000220	Palmitic acid	AVPR1A	"gpcr"	StitchMetaboliteReceptor	["Cytoplasm", "Endoplasmic reticulum", "Extracellular", "Membrane", "Peroxisome"]	["Blood", "Cerebrospinal Fluid (CSF)", "Feces", "Saliva", "Sweat", "Urine"]	["Adipose Tissue", "Bladder", "Epidermis", "Fibroblasts", "Kidney", "Placenta", "Platelet", "Prostate", "Skeletal Muscle"]	["27-Hydroxylase Deficiency", "Alendronate Action Pathway", "Atorvastatin Action Pathway", "Carnitine palmitoyl transferase deficiency (I)", "Carnitine palmitoyl transferase deficiency (II)", "Cerebrotendinous Xanthomatosis (CTX)", "Cerivastatin Action Pathway", "Cholesteryl ester storage disease", "Congenital Bile Acid Synthesis Defect Type II", "Congenital Bile Acid Synthesis Defect Type III", …	["Perillyl alcohol administration for cancer treatment", "Colorectal cancer", "Schizophrenia", "Inflammatory bowel disease", "Eosinophilic esophagitis"]	"activation"	945	322	0	236	900	Palmitic acid_AVPR1A	Long chain fatty acid	-0.0282969	28.1794	-0.0594388	0.953267	0.962607	-6.84208	-1.05656	8.7411	-2.07655	0.0492823	0.0920264	-4.98617	-1.06799	['27-hydroxylase deficiency', 'alendronate action pathway', 'atorvastatin action pathway', 'carnitine palmitoyl transferase deficiency (i)', 'carnitine palmitoyl transferase deficiency (ii)', 'cerebrotendinous xanthomatosis (ctx)', 'cerivastatin action pathway', 'cholesteryl ester storage disease', 'congenital bile acid synthesis defect type ii', 'congenital bile acid synthesis defect type iii', …	['"Perillyl alcohol administration for cancer treatment"', ' "Colorectal cancer"', ' "Schizophrenia"', ' "Inflammatory bowel disease"', ' "Eosinophilic esophagitis"]']	['KEGG_CALCIUM_SIGNALING_PATHWAY', 'KEGG_NEUROACTIVE_LIGAND_RECEPTOR_INTERACTION', 'KEGG_VASCULAR_SMOOTH_MUSCLE_CONTRACTION']
1189	HMDB0000148	L-Glutamic acid	GRM5	"gpcr"	NeuronchatMetaboliteReceptor	["Endoplasmic reticulum", "Extracellular", "Lysosome", "Mitochondria"]	["Blood", "Cellular Cytoplasm", "Cerebrospinal Fluid (CSF)", "Feces", "Saliva", "Sweat", "Urine"]	["Adipose Tissue", "Adrenal Medulla", "Epidermis", "Fibroblasts", "Intestine", "Kidney", "Neuron", "Pancreas", "Placenta", "Platelet", "Prostate", "Skeletal Muscle", "Spleen"]	["2-aminoadipic 2-oxoadipic aciduria", "2-Hydroxyglutric Aciduria (D And L Form)", "2-Methyl-3-Hydroxybutryl CoA Dehydrogenase Deficiency", "3-Hydroxy-3-Methylglutaryl-CoA Lyase Deficiency", "3-hydroxyisobutyric acid dehydrogenase deficiency", "3-hydroxyisobutyric aciduria", "3-Methylcrotonyl Coa Carboxylase Deficiency Type I", "3-Methylglutaconic Aciduria Type I", "3-Methylglutaconic Aciduria Ty…	["Epilepsy", "Schizophrenia", "Alzheimer's disease", "Heart failure", "Stomach cancer", "N-acetylglutamate synthetase deficiency", "Dicarboxylic aminoaciduria", "Lipoyltransferase 1 Deficiency", "Anoxia", "Leukemia", "Rett syndrome", "Irritable bowel syndrome", "Colorectal cancer", "Autism", "Crohn's disease", "Ulcerative colitis", "Obesity", "Diverticular disease", "Sepsis", "Perillyl alcohol ad…	"activation"						L-Glutamic acid_GRM5		0.28847	31.3331	0.949716	0.355017	0.584412	-6.38454	0.206628	6.63942	1.17455	0.252276	0.344927	-6.33682	1.06213	['2-aminoadipic 2-oxoadipic aciduria', '2-hydroxyglutric aciduria (d and l form)', '2-methyl-3-hydroxybutryl coa dehydrogenase deficiency', '3-hydroxy-3-methylglutaryl-coa lyase deficiency', '3-hydroxyisobutyric acid dehydrogenase deficiency', '3-hydroxyisobutyric aciduria', '3-methylcrotonyl coa carboxylase deficiency type i', '3-methylglutaconic aciduria type i', '3-methylglutaconic aciduria ty…	['"Epilepsy"', ' "Schizophrenia"', ' "Alzheimer\'s disease"', ' "Heart failure"', ' "Stomach cancer"', ' "N-acetylglutamate synthetase deficiency"', ' "Dicarboxylic aminoaciduria"', ' "Lipoyltransferase 1 Deficiency"', ' "Anoxia"', ' "Leukemia"', ' "Rett syndrome"', ' "Irritable bowel syndrome"', ' "Colorectal cancer"', ' "Autism"', ' "Crohn\'s disease"', ' "Ulcerative colitis"', ' "Obesity"', ' …	['KEGG_CALCIUM_SIGNALING_PATHWAY', 'KEGG_GAP_JUNCTION', 'KEGG_HUNTINGTONS_DISEASE', 'KEGG_LONG_TERM_DEPRESSION', 'KEGG_LONG_TERM_POTENTIATION', 'KEGG_NEUROACTIVE_LIGAND_RECEPTOR_INTERACTION']
2736	HMDB0000220	Palmitic acid	ADRA1A	"gpcr"	StitchMetaboliteReceptor	["Cytoplasm", "Endoplasmic reticulum", "Extracellular", "Membrane", "Peroxisome"]	["Blood", "Cerebrospinal Fluid (CSF)", "Feces", "Saliva", "Sweat", "Urine"]	["Adipose Tissue", "Bladder", "Epidermis", "Fibroblasts", "Kidney", "Placenta", "Platelet", "Prostate", "Skeletal Muscle"]	["27-Hydroxylase Deficiency", "Alendronate Action Pathway", "Atorvastatin Action Pathway", "Carnitine palmitoyl transferase deficiency (I)", "Carnitine palmitoyl transferase deficiency (II)", "Cerebrotendinous Xanthomatosis (CTX)", "Cerivastatin Action Pathway", "Cholesteryl ester storage disease", "Congenital Bile Acid Synthesis Defect Type II", "Congenital Bile Acid Synthesis Defect Type III", …	["Perillyl alcohol administration for cancer treatment", "Colorectal cancer", "Schizophrenia", "Inflammatory bowel disease", "Eosinophilic esophagitis"]	"activation"	945	322	0	236	900	Palmitic acid_ADRA1A	Long chain fatty acid	-0.0282969	28.1794	-0.0594388	0.953267	0.962607	-6.84208	-0.953667	7.79989	-2.05461	0.0515306	0.0954299	-5.02567	-1.05702	['27-hydroxylase deficiency', 'alendronate action pathway', 'atorvastatin action pathway', 'carnitine palmitoyl transferase deficiency (i)', 'carnitine palmitoyl transferase deficiency (ii)', 'cerebrotendinous xanthomatosis (ctx)', 'cerivastatin action pathway', 'cholesteryl ester storage disease', 'congenital bile acid synthesis defect type ii', 'congenital bile acid synthesis defect type iii', …	['"Perillyl alcohol administration for cancer treatment"', ' "Colorectal cancer"', ' "Schizophrenia"', ' "Inflammatory bowel disease"', ' "Eosinophilic esophagitis"]']	['KEGG_CALCIUM_SIGNALING_PATHWAY', 'KEGG_NEUROACTIVE_LIGAND_RECEPTOR_INTERACTION', 'KEGG_VASCULAR_SMOOTH_MUSCLE_CONTRACTION']
2857	HMDB0000538	Adenosine triphosphate	GPR35	"gpcr"	StitchMetaboliteReceptor	["Cytoplasm", "Endoplasmic reticulum", "Extracellular", "Mitochondria", "Nucleus", "Peroxisome"]	["Blood", "Cellular Cytoplasm", "Cerebrospinal Fluid (CSF)", "Saliva"]	["Adipose Tissue", "Bladder", "Fibroblasts", "Intestine", "Kidney", "Neuron", "Pancreas", "Platelet", "Skeletal Muscle"]	["2-Hydroxyglutric Aciduria (D And L Form)", "2-ketoglutarate dehydrogenase complex deficiency", "2-Methyl-3-Hydroxybutryl CoA Dehydrogenase Deficiency", "27-Hydroxylase Deficiency", "3-Hydroxy-3-Methylglutaryl-CoA Lyase Deficiency", "3-hydroxyisobutyric acid dehydrogenase deficiency", "3-hydroxyisobutyric aciduria", "3-Methylcrotonyl Coa Carboxylase Deficiency Type I", "3-Methylglutaconic Acidur…	["Rachialgia", "Subarachnoid hemorrhage", "Epilepsy", "Stroke", "Neuroinfection"]	"activation"	800	0	0	0	800	Adenosine triphosphate_GPR35		2.32771	21.5354	1.52703	0.145425	0.331075	-5.66779	0.196662	7.51796	0.519021	0.608739	0.69471	-6.89168	1.02303	['2-hydroxyglutric aciduria (d and l form)', '2-ketoglutarate dehydrogenase complex deficiency', '2-methyl-3-hydroxybutryl coa dehydrogenase deficiency', '27-hydroxylase deficiency', '3-hydroxy-3-methylglutaryl-coa lyase deficiency', '3-hydroxyisobutyric acid dehydrogenase deficiency', '3-hydroxyisobutyric aciduria', '3-methylcrotonyl coa carboxylase deficiency type i', '3-methylglutaconic acidur…	['"Rachialgia"', ' "Subarachnoid hemorrhage"', ' "Epilepsy"', ' "Stroke"', ' "Neuroinfection"]']	['KEGG_NEUROACTIVE_LIGAND_RECEPTOR_INTERACTION']
61	HMDB0000895	Acetylcholine	AVPR1A	"gpcr"	StitchMetaboliteReceptor	["Cytoplasm", "Extracellular", "Nucleus"]	["Cerebrospinal Fluid (CSF)", "Saliva"]	["Adipose Tissue", "Adrenal Medulla", "Bladder", "Brain", "Epidermis", "Fibroblasts", "Intestine", "Kidney", "Lung", "Neuron", "Pancreas", "Placenta", "Platelet", "Prostate", "Skeletal Muscle", "Spleen", "Testis"]	["Betazole Action Pathway", "Cimetidine Action Pathway", "Esomeprazole Action Pathway", "Famotidine Action Pathway", "Gastric Acid Production", "Lafutidine H2-Antihistamine Action", "Lansoprazole Action Pathway", "Metiamide Action Pathway", "Nizatidine Action Pathway", "Omeprazole Action Pathway", "Pantoprazole Action Pathway", "Phospholipid Biosynthesis", "Pirenzepine Action Pathway", "Rabeprazo…	["Alzheimer's disease", "Multi-infarct dementia"]	"activation"	921	0	0	236	900	Acetylcholine_AVPR1A		0.0353775	28.5366	0.0570322	0.955157	0.962607	-6.84223	-1.05656	8.7411	-2.07655	0.0492823	0.0920264	-4.98617	-1.00976	['betazole action pathway', 'cimetidine action pathway', 'esomeprazole action pathway', 'famotidine action pathway', 'gastric acid production', 'lafutidine h2-antihistamine action', 'lansoprazole action pathway', 'metiamide action pathway', 'nizatidine action pathway', 'omeprazole action pathway', 'pantoprazole action pathway', 'phospholipid biosynthesis', 'pirenzepine action pathway', 'rabeprazo…	['"Alzheimer\'s disease"', ' "Multi-infarct dementia"]']	['KEGG_CALCIUM_SIGNALING_PATHWAY', 'KEGG_NEUROACTIVE_LIGAND_RECEPTOR_INTERACTION', 'KEGG_VASCULAR_SMOOTH_MUSCLE_CONTRACTION']
1924	HMDB0001341	ADP	EPHA2	"catalytic_receptor"	StitchMetaboliteReceptor	["Cytoplasm", "Endoplasmic reticulum", "Extracellular", "Mitochondria", "Nucleus", "Peroxisome"]	["Blood", "Cellular Cytoplasm", "Cerebrospinal Fluid (CSF)", "Saliva", "Urine"]	["All Tissues"]	["2-Hydroxyglutric Aciduria (D And L Form)", "2-ketoglutarate dehydrogenase complex deficiency", "2-Methyl-3-Hydroxybutryl CoA Dehydrogenase Deficiency", "27-Hydroxylase Deficiency", "3-Hydroxy-3-Methylglutaryl-CoA Lyase Deficiency", "3-hydroxyisobutyric acid dehydrogenase deficiency", "3-hydroxyisobutyric aciduria", "3-Methylcrotonyl Coa Carboxylase Deficiency Type I", "3-Methylglutaconic Acidur…	["Rachialgia", "Subarachnoid hemorrhage", "Epilepsy", "Stroke", "Neuroinfection", "Eosinophilic esophagitis"]	"binding"	954	556	0	0	900	ADP_EPHA2		0.224202	24.7369	0.414343	0.68359	0.844689	-6.75469	-0.609242	10.1436	-2.43277	0.0232322	0.0494629	-4.30746	-1.00922	['2-hydroxyglutric aciduria (d and l form)', '2-ketoglutarate dehydrogenase complex deficiency', '2-methyl-3-hydroxybutryl coa dehydrogenase deficiency', '27-hydroxylase deficiency', '3-hydroxy-3-methylglutaryl-coa lyase deficiency', '3-hydroxyisobutyric acid dehydrogenase deficiency', '3-hydroxyisobutyric aciduria', '3-methylcrotonyl coa carboxylase deficiency type i', '3-methylglutaconic acidur…	['"Rachialgia"', ' "Subarachnoid hemorrhage"', ' "Epilepsy"', ' "Stroke"', ' "Neuroinfection"', ' "Eosinophilic esophagitis"]']	['KEGG_AXON_GUIDANCE']
1018	HMDB0000131	Glycerol	ITGAL	"catalytic_receptor"	StitchMetaboliteReceptor	["Extracellular", "Mitochondria"]	["Blood", "Cerebrospinal Fluid (CSF)", "Feces", "Saliva", "Sweat", "Urine"]	["Adipose Tissue", "Bladder", "Brain", "Epidermis", "Kidney", "Liver", "Neuron", "Pancreas", "Placenta", "Prostate", "Skeletal Muscle", "Spleen", "Testis", "Thyroid Gland"]	["D-glyceric acidura", "Familial lipoprotein lipase deficiency", "Galactose Metabolism", "Galactosemia", "Glycerol Kinase Deficiency", "Glycerolipid Metabolism"]	["Glycerol kinase deficiency", "Diabetes mellitus type 2", "Schizophrenia", "Early preeclampsia", "Pregnancy", "Late-onset preeclampsia", "Crohn's disease", "Ulcerative colitis", "Irritable bowel syndrome", "Colorectal cancer", "Eosinophilic esophagitis"]	"binding"	800	800	0	0	0	Glycerol_ITGAL	Glycerolipid metabolism	-0.696201	25.661	-1.92812	0.0700027	0.208064	-5.08303	1.34612	8.54475	3.93445	0.00066872	0.00276134	-0.923989	1.00316	['d-glyceric acidura', 'familial lipoprotein lipase deficiency', 'galactose metabolism', 'galactosemia', 'glycerol kinase deficiency', 'glycerolipid metabolism']	['"Glycerol kinase deficiency"', ' "Diabetes mellitus type 2"', ' "Schizophrenia"', ' "Early preeclampsia"', ' "Pregnancy"', ' "Late-onset preeclampsia"', ' "Crohn\'s disease"', ' "Ulcerative colitis"', ' "Irritable bowel syndrome"', ' "Colorectal cancer"', ' "Eosinophilic esophagitis"]']	['KEGG_CELL_ADHESION_MOLECULES_CAMS', 'KEGG_LEUKOCYTE_TRANSENDOTHELIAL_MIGRATION', 'KEGG_NATURAL_KILLER_CELL_MEDIATED_CYTOTOXICITY', 'KEGG_REGULATION_OF_ACTIN_CYTOSKELETON', 'KEGG_VIRAL_MYOCARDITIS']
2733	HMDB0000895	Acetylcholine	ADRA1A	"gpcr"	StitchMetaboliteReceptor	["Cytoplasm", "Extracellular", "Nucleus"]	["Cerebrospinal Fluid (CSF)", "Saliva"]	["Adipose Tissue", "Adrenal Medulla", "Bladder", "Brain", "Epidermis", "Fibroblasts", "Intestine", "Kidney", "Lung", "Neuron", "Pancreas", "Placenta", "Platelet", "Prostate", "Skeletal Muscle", "Spleen", "Testis"]	["Betazole Action Pathway", "Cimetidine Action Pathway", "Esomeprazole Action Pathway", "Famotidine Action Pathway", "Gastric Acid Production", "Lafutidine H2-Antihistamine Action", "Lansoprazole Action Pathway", "Metiamide Action Pathway", "Nizatidine Action Pathway", "Omeprazole Action Pathway", "Pantoprazole Action Pathway", "Phospholipid Biosynthesis", "Pirenzepine Action Pathway", "Rabeprazo…	["Alzheimer's disease", "Multi-infarct dementia"]	"activation"	921	0	0	236	900	Acetylcholine_ADRA1A		0.0353775	28.5366	0.0570322	0.955157	0.962607	-6.84223	-0.953667	7.79989	-2.05461	0.0515306	0.0954299	-5.02567	-0.998788	['betazole action pathway', 'cimetidine action pathway', 'esomeprazole action pathway', 'famotidine action pathway', 'gastric acid production', 'lafutidine h2-antihistamine action', 'lansoprazole action pathway', 'metiamide action pathway', 'nizatidine action pathway', 'omeprazole action pathway', 'pantoprazole action pathway', 'phospholipid biosynthesis', 'pirenzepine action pathway', 'rabeprazo…	['"Alzheimer\'s disease"', ' "Multi-infarct dementia"]']	['KEGG_CALCIUM_SIGNALING_PATHWAY', 'KEGG_NEUROACTIVE_LIGAND_RECEPTOR_INTERACTION', 'KEGG_VASCULAR_SMOOTH_MUSCLE_CONTRACTION']
2097	HMDB0000148	L-Glutamic acid	GRIN2A	"lgic"	NeuronchatMetaboliteReceptor	["Endoplasmic reticulum", "Extracellular", "Lysosome", "Mitochondria"]	["Blood", "Cellular Cytoplasm", "Cerebrospinal Fluid (CSF)", "Feces", "Saliva", "Sweat", "Urine"]	["Adipose Tissue", "Adrenal Medulla", "Epidermis", "Fibroblasts", "Intestine", "Kidney", "Neuron", "Pancreas", "Placenta", "Platelet", "Prostate", "Skeletal Muscle", "Spleen"]	["2-aminoadipic 2-oxoadipic aciduria", "2-Hydroxyglutric Aciduria (D And L Form)", "2-Methyl-3-Hydroxybutryl CoA Dehydrogenase Deficiency", "3-Hydroxy-3-Methylglutaryl-CoA Lyase Deficiency", "3-hydroxyisobutyric acid dehydrogenase deficiency", "3-hydroxyisobutyric aciduria", "3-Methylcrotonyl Coa Carboxylase Deficiency Type I", "3-Methylglutaconic Aciduria Type I", "3-Methylglutaconic Aciduria Ty…	["Epilepsy", "Schizophrenia", "Alzheimer's disease", "Heart failure", "Stomach cancer", "N-acetylglutamate synthetase deficiency", "Dicarboxylic aminoaciduria", "Lipoyltransferase 1 Deficiency", "Anoxia", "Leukemia", "Rett syndrome", "Irritable bowel syndrome", "Colorectal cancer", "Autism", "Crohn's disease", "Ulcerative colitis", "Obesity", "Diverticular disease", "Sepsis", "Perillyl alcohol ad…	"activation"						L-Glutamic acid_GRIN2A		0.28847	31.3331	0.949716	0.355017	0.584412	-6.38454	0.567817	7.90566	1.04736	0.305892	0.402603	-6.47559	0.998537	['2-aminoadipic 2-oxoadipic aciduria', '2-hydroxyglutric aciduria (d and l form)', '2-methyl-3-hydroxybutryl coa dehydrogenase deficiency', '3-hydroxy-3-methylglutaryl-coa lyase deficiency', '3-hydroxyisobutyric acid dehydrogenase deficiency', '3-hydroxyisobutyric aciduria', '3-methylcrotonyl coa carboxylase deficiency type i', '3-methylglutaconic aciduria type i', '3-methylglutaconic aciduria ty…	['"Epilepsy"', ' "Schizophrenia"', ' "Alzheimer\'s disease"', ' "Heart failure"', ' "Stomach cancer"', ' "N-acetylglutamate synthetase deficiency"', ' "Dicarboxylic aminoaciduria"', ' "Lipoyltransferase 1 Deficiency"', ' "Anoxia"', ' "Leukemia"', ' "Rett syndrome"', ' "Irritable bowel syndrome"', ' "Colorectal cancer"', ' "Autism"', ' "Crohn\'s disease"', ' "Ulcerative colitis"', ' "Obesity"', ' …	['KEGG_ALZHEIMERS_DISEASE', 'KEGG_AMYOTROPHIC_LATERAL_SCLEROSIS_ALS', 'KEGG_CALCIUM_SIGNALING_PATHWAY', 'KEGG_LONG_TERM_POTENTIATION', 'KEGG_NEUROACTIVE_LIGAND_RECEPTOR_INTERACTION', 'KEGG_SYSTEMIC_LUPUS_ERYTHEMATOSUS']
1353	HMDB0001341	ADP	FZD5	"gpcr"	StitchMetaboliteReceptor	["Cytoplasm", "Endoplasmic reticulum", "Extracellular", "Mitochondria", "Nucleus", "Peroxisome"]	["Blood", "Cellular Cytoplasm", "Cerebrospinal Fluid (CSF)", "Saliva", "Urine"]	["All Tissues"]	["2-Hydroxyglutric Aciduria (D And L Form)", "2-ketoglutarate dehydrogenase complex deficiency", "2-Methyl-3-Hydroxybutryl CoA Dehydrogenase Deficiency", "27-Hydroxylase Deficiency", "3-Hydroxy-3-Methylglutaryl-CoA Lyase Deficiency", "3-hydroxyisobutyric acid dehydrogenase deficiency", "3-hydroxyisobutyric aciduria", "3-Methylcrotonyl Coa Carboxylase Deficiency Type I", "3-Methylglutaconic Acidur…	["Rachialgia", "Subarachnoid hemorrhage", "Epilepsy", "Stroke", "Neuroinfection", "Eosinophilic esophagitis"]	"activation"	900	0	0	0	900	ADP_FZD5		0.224202	24.7369	0.414343	0.68359	0.844689	-6.75469	0.567381	9.27181	1.56744	0.130761	0.202745	-5.82236	0.990893	['2-hydroxyglutric aciduria (d and l form)', '2-ketoglutarate dehydrogenase complex deficiency', '2-methyl-3-hydroxybutryl coa dehydrogenase deficiency', '27-hydroxylase deficiency', '3-hydroxy-3-methylglutaryl-coa lyase deficiency', '3-hydroxyisobutyric acid dehydrogenase deficiency', '3-hydroxyisobutyric aciduria', '3-methylcrotonyl coa carboxylase deficiency type i', '3-methylglutaconic acidur…	['"Rachialgia"', ' "Subarachnoid hemorrhage"', ' "Epilepsy"', ' "Stroke"', ' "Neuroinfection"', ' "Eosinophilic esophagitis"]']	['KEGG_BASAL_CELL_CARCINOMA', 'KEGG_MELANOGENESIS', 'KEGG_PATHWAYS_IN_CANCER', 'KEGG_WNT_SIGNALING_PATHWAY']
2432	HMDB0000050	Adenosine	LPAR1	"gpcr"	StitchMetaboliteReceptor	["Extracellular", "Lysosome", "Mitochondria"]	["Blood", "Breast Milk", "Cellular Cytoplasm", "Cerebrospinal Fluid (CSF)", "Feces", "Saliva", "Urine"]	["All Tissues", "Placenta"]	["Adenine phosphoribosyltransferase deficiency (APRT)", "Adenosine Deaminase Deficiency", "Adenylosuccinate Lyase Deficiency", "AICA-Ribosiduria", "Azathioprine Action Pathway", "Cystathionine Beta-Synthase Deficiency", "Glycine N-methyltransferase Deficiency", "Glycine", " serine and threonine metabolism", "Gout or Kelley-Seegmiller Syndrome", "Homocystinuria-megaloblastic anemia due to defect i…	["Septic shock", "Irritable bowel syndrome", "Crohn's disease", "Ulcerative colitis", "Colorectal cancer", "Alzheimer's disease", "Frontotemporal dementia", "Lewy body disease", "Eosinophilic esophagitis", "Adenosine kinase deficiency", "Adenylosuccinate lyase deficiency"]	"binding"	928	237	0	111	900	Adenosine_LPAR1	Purine metabolism, adenine containing	-0.84376	28.521	-1.338	0.197797	0.399327	-5.9536	-0.255778	8.23133	-0.642736	0.526795	0.621038	-6.81835	-0.990366	['adenine phosphoribosyltransferase deficiency (aprt)', 'adenosine deaminase deficiency', 'adenylosuccinate lyase deficiency', 'aica-ribosiduria', 'azathioprine action pathway', 'cystathionine beta-synthase deficiency', 'glycine n-methyltransferase deficiency', 'glycine', ' serine and threonine metabolism', 'gout or kelley-seegmiller syndrome', 'homocystinuria-megaloblastic anemia due to defect i…	['"Septic shock"', ' "Irritable bowel syndrome"', ' "Crohn\'s disease"', ' "Ulcerative colitis"', ' "Colorectal cancer"', ' "Alzheimer\'s disease"', ' "Frontotemporal dementia"', ' "Lewy body disease"', ' "Eosinophilic esophagitis"', ' "Adenosine kinase deficiency"', ' "Adenylosuccinate lyase deficiency"]']	['KEGG_GAP_JUNCTION', 'KEGG_NEUROACTIVE_LIGAND_RECEPTOR_INTERACTION']
1183	HMDB0000131	Glycerol	AR	"nhr"	StitchMetaboliteReceptor	["Extracellular", "Mitochondria"]	["Blood", "Cerebrospinal Fluid (CSF)", "Feces", "Saliva", "Sweat", "Urine"]	["Adipose Tissue", "Bladder", "Brain", "Epidermis", "Kidney", "Liver", "Neuron", "Pancreas", "Placenta", "Prostate", "Skeletal Muscle", "Spleen", "Testis", "Thyroid Gland"]	["D-glyceric acidura", "Familial lipoprotein lipase deficiency", "Galactose Metabolism", "Galactosemia", "Glycerol Kinase Deficiency", "Glycerolipid Metabolism"]	["Glycerol kinase deficiency", "Diabetes mellitus type 2", "Schizophrenia", "Early preeclampsia", "Pregnancy", "Late-onset preeclampsia", "Crohn's disease", "Ulcerative colitis", "Irritable bowel syndrome", "Colorectal cancer", "Eosinophilic esophagitis"]	"binding"	829	800	0	174	0	Glycerol_AR	Glycerolipid metabolism	-0.696201	25.661	-1.92812	0.0700027	0.208064	-5.08303	-0.016506	9.60692	-0.0418518	0.966981	0.975684	-7.02946	-0.984988	['d-glyceric acidura', 'familial lipoprotein lipase deficiency', 'galactose metabolism', 'galactosemia', 'glycerol kinase deficiency', 'glycerolipid metabolism']	['"Glycerol kinase deficiency"', ' "Diabetes mellitus type 2"', ' "Schizophrenia"', ' "Early preeclampsia"', ' "Pregnancy"', ' "Late-onset preeclampsia"', ' "Crohn\'s disease"', ' "Ulcerative colitis"', ' "Irritable bowel syndrome"', ' "Colorectal cancer"', ' "Eosinophilic esophagitis"]']	['KEGG_OOCYTE_MEIOSIS', 'KEGG_PATHWAYS_IN_CANCER', 'KEGG_PROSTATE_CANCER']
102	HMDB0000131	Glycerol	ADGRL3	"gpcr"	StitchMetaboliteReceptor	["Extracellular", "Mitochondria"]	["Blood", "Cerebrospinal Fluid (CSF)", "Feces", "Saliva", "Sweat", "Urine"]	["Adipose Tissue", "Bladder", "Brain", "Epidermis", "Kidney", "Liver", "Neuron", "Pancreas", "Placenta", "Prostate", "Skeletal Muscle", "Spleen", "Testis", "Thyroid Gland"]	["D-glyceric acidura", "Familial lipoprotein lipase deficiency", "Galactose Metabolism", "Galactosemia", "Glycerol Kinase Deficiency", "Glycerolipid Metabolism"]	["Glycerol kinase deficiency", "Diabetes mellitus type 2", "Schizophrenia", "Early preeclampsia", "Pregnancy", "Late-onset preeclampsia", "Crohn's disease", "Ulcerative colitis", "Irritable bowel syndrome", "Colorectal cancer", "Eosinophilic esophagitis"]	"binding"	927	927	0	0	0	Glycerol_ADGRL3	Glycerolipid metabolism	-0.696201	25.661	-1.92812	0.0700027	0.208064	-5.08303	-0.0188076	7.89714	-0.0330572	0.973916	0.980879	-7.0298	-0.980591	['d-glyceric acidura', 'familial lipoprotein lipase deficiency', 'galactose metabolism', 'galactosemia', 'glycerol kinase deficiency', 'glycerolipid metabolism']	['"Glycerol kinase deficiency"', ' "Diabetes mellitus type 2"', ' "Schizophrenia"', ' "Early preeclampsia"', ' "Pregnancy"', ' "Late-onset preeclampsia"', ' "Crohn\'s disease"', ' "Ulcerative colitis"', ' "Irritable bowel syndrome"', ' "Colorectal cancer"', ' "Eosinophilic esophagitis"]']
1606	HMDB0000123	Glycine	PTPRM	"catalytic_receptor"	StitchMetaboliteReceptor	["Extracellular", "Lysosome", "Mitochondria", "Peroxisome"]	["Bile", "Blood", "Cerebrospinal Fluid (CSF)", "Feces", "Saliva", "Sweat", "Urine"]	["Bladder", "Brain", "Epidermis", "Fibroblasts", "Intestine", "Kidney", "Neuron", "Pancreas", "Placenta", "Platelet", "Prostate", "Spleen", "Thyroid Gland"]	["2-Hydroxyglutric Aciduria (D And L Form)", "27-Hydroxylase Deficiency", "3-Phosphoglycerate dehydrogenase deficiency", "4-Hydroxybutyric Aciduria/Succinic Semialdehyde Dehydrogenase Deficiency", "5-oxoprolinase deficiency", "5-Oxoprolinuria", "Acute Intermittent Porphyria", "Adenine phosphoribosyltransferase deficiency (APRT)", "Adenosine Deaminase Deficiency", "Adenylosuccinate Lyase Deficienc…	["D-Glyceric acidemia", "Refractory localization-related epilepsy", "Juvenile myoclonic epilepsy", "Alzheimer's disease", "D-Glyceric acidura", "Early preeclampsia", "Pregnancy", "Late-onset preeclampsia", "3-Methyl-crotonyl-glycinuria", "Sarcosinemia", "N-acetylglutamate synthetase deficiency", "Histidinemia", "Obesity", "Neu-Laxova Syndrome 1", "Hyperglycinemia", " lactic acidosis", " and seizu…	"binding"	582	582	0	0	0	Glycine_PTPRM	Glycine, serine and threonine metabolism	-0.045691	26.0624	-0.198331	0.845041	0.932159	-6.8234	0.645594	12.122	2.05789	0.0511881	0.0949503	-5.01977	0.929781	['2-hydroxyglutric aciduria (d and l form)', '27-hydroxylase deficiency', '3-phosphoglycerate dehydrogenase deficiency', '4-hydroxybutyric aciduria/succinic semialdehyde dehydrogenase deficiency', '5-oxoprolinase deficiency', '5-oxoprolinuria', 'acute intermittent porphyria', 'adenine phosphoribosyltransferase deficiency (aprt)', 'adenosine deaminase deficiency', 'adenylosuccinate lyase deficienc…	['"D-Glyceric acidemia"', ' "Refractory localization-related epilepsy"', ' "Juvenile myoclonic epilepsy"', ' "Alzheimer\'s disease"', ' "D-Glyceric acidura"', ' "Early preeclampsia"', ' "Pregnancy"', ' "Late-onset preeclampsia"', ' "3-Methyl-crotonyl-glycinuria"', ' "Sarcosinemia"', ' "N-acetylglutamate synthetase deficiency"', ' "Histidinemia"', ' "Obesity"', ' "Neu-Laxova Syndrome 1"', ' "Hyper…	['KEGG_ADHERENS_JUNCTION', 'KEGG_CELL_ADHESION_MOLECULES_CAMS']
1572	HMDB0000131	Glycerol	GUCY2C	"catalytic_receptor"	StitchMetaboliteReceptor	["Extracellular", "Mitochondria"]	["Blood", "Cerebrospinal Fluid (CSF)", "Feces", "Saliva", "Sweat", "Urine"]	["Adipose Tissue", "Bladder", "Brain", "Epidermis", "Kidney", "Liver", "Neuron", "Pancreas", "Placenta", "Prostate", "Skeletal Muscle", "Spleen", "Testis", "Thyroid Gland"]	["D-glyceric acidura", "Familial lipoprotein lipase deficiency", "Galactose Metabolism", "Galactosemia", "Glycerol Kinase Deficiency", "Glycerolipid Metabolism"]	["Glycerol kinase deficiency", "Diabetes mellitus type 2", "Schizophrenia", "Early preeclampsia", "Pregnancy", "Late-onset preeclampsia", "Crohn's disease", "Ulcerative colitis", "Irritable bowel syndrome", "Colorectal cancer", "Eosinophilic esophagitis"]	"binding"	552	517	0	100	0	Glycerol_GUCY2C	Glycerolipid metabolism	-0.696201	25.661	-1.92812	0.0700027	0.208064	-5.08303	0.0113888	6.90078	0.0698053	0.944956	0.960585	-7.02785	-0.929159	['d-glyceric acidura', 'familial lipoprotein lipase deficiency', 'galactose metabolism', 'galactosemia', 'glycerol kinase deficiency', 'glycerolipid metabolism']	['"Glycerol kinase deficiency"', ' "Diabetes mellitus type 2"', ' "Schizophrenia"', ' "Early preeclampsia"', ' "Pregnancy"', ' "Late-onset preeclampsia"', ' "Crohn\'s disease"', ' "Ulcerative colitis"', ' "Irritable bowel syndrome"', ' "Colorectal cancer"', ' "Eosinophilic esophagitis"]']	['KEGG_PURINE_METABOLISM']
1047	HMDB0000050	Adenosine	PTGER2	"gpcr"	StitchMetaboliteReceptor	["Extracellular", "Lysosome", "Mitochondria"]	["Blood", "Breast Milk", "Cellular Cytoplasm", "Cerebrospinal Fluid (CSF)", "Feces", "Saliva", "Urine"]	["All Tissues", "Placenta"]	["Adenine phosphoribosyltransferase deficiency (APRT)", "Adenosine Deaminase Deficiency", "Adenylosuccinate Lyase Deficiency", "AICA-Ribosiduria", "Azathioprine Action Pathway", "Cystathionine Beta-Synthase Deficiency", "Glycine N-methyltransferase Deficiency", "Glycine", " serine and threonine metabolism", "Gout or Kelley-Seegmiller Syndrome", "Homocystinuria-megaloblastic anemia due to defect i…	["Septic shock", "Irritable bowel syndrome", "Crohn's disease", "Ulcerative colitis", "Colorectal cancer", "Alzheimer's disease", "Frontotemporal dementia", "Lewy body disease", "Eosinophilic esophagitis", "Adenosine kinase deficiency", "Adenylosuccinate lyase deficiency"]	"binding"	921	237	0	0	900	Adenosine_PTGER2	Purine metabolism, adenine containing	-0.84376	28.521	-1.338	0.197797	0.399327	-5.9536	-0.112661	7.15443	-0.515293	0.6113	0.696857	-6.89366	-0.926645	['adenine phosphoribosyltransferase deficiency (aprt)', 'adenosine deaminase deficiency', 'adenylosuccinate lyase deficiency', 'aica-ribosiduria', 'azathioprine action pathway', 'cystathionine beta-synthase deficiency', 'glycine n-methyltransferase deficiency', 'glycine', ' serine and threonine metabolism', 'gout or kelley-seegmiller syndrome', 'homocystinuria-megaloblastic anemia due to defect i…	['"Septic shock"', ' "Irritable bowel syndrome"', ' "Crohn\'s disease"', ' "Ulcerative colitis"', ' "Colorectal cancer"', ' "Alzheimer\'s disease"', ' "Frontotemporal dementia"', ' "Lewy body disease"', ' "Eosinophilic esophagitis"', ' "Adenosine kinase deficiency"', ' "Adenylosuccinate lyase deficiency"]']	['KEGG_NEUROACTIVE_LIGAND_RECEPTOR_INTERACTION']
313	HMDB0000112	gamma-Aminobutyric acid	GABRE	"lgic"	StitchMetaboliteReceptor	["Extracellular", "Lysosome", "Mitochondria"]	["Blood", "Cerebrospinal Fluid (CSF)", "Feces", "Saliva", "Urine"]	["Adrenal Cortex", "Brain", "Epidermis", "Fibroblasts", "Kidney", "Neuron", "Placenta", "Skeletal Muscle", "Spleen", "Testis"]	["2-Hydroxyglutric Aciduria (D And L Form)", "4-Hydroxybutyric Aciduria/Succinic Semialdehyde Dehydrogenase Deficiency", "Glutamate Metabolism", "Homocarnosinosis", "Hyperinsulinism-Hyperammonemia Syndrome", "Succinic semialdehyde dehydrogenase deficiency"]	["Alzheimer's disease", "Hepatic encephalopathy", "Gaba-transaminase deficiency", "Tuberculous meningitis", "Meningitis", "Epilepsy", "Febrile seizures", "Pyridoxine-dependent epilepsy", "Hyperekplexia", "Irritable bowel syndrome", "Colorectal cancer", "Crohn's disease", "Ulcerative colitis", "Perillyl alcohol administration for cancer treatment", "Pancreatic cancer", "Periodontal disease", "Fron…	"activation"	961	695	0	396	800	gamma-Aminobutyric acid_GABRE	Glutamate metabolism	-0.42545	27.2118	-1.06586	0.300781	0.545484	-6.26899	1.18657	9.27603	2.91256	0.0078741	0.0202578	-3.29943	0.923353	['2-hydroxyglutric aciduria (d and l form)', '4-hydroxybutyric aciduria/succinic semialdehyde dehydrogenase deficiency', 'glutamate metabolism', 'homocarnosinosis', 'hyperinsulinism-hyperammonemia syndrome', 'succinic semialdehyde dehydrogenase deficiency']	['"Alzheimer\'s disease"', ' "Hepatic encephalopathy"', ' "Gaba-transaminase deficiency"', ' "Tuberculous meningitis"', ' "Meningitis"', ' "Epilepsy"', ' "Febrile seizures"', ' "Pyridoxine-dependent epilepsy"', ' "Hyperekplexia"', ' "Irritable bowel syndrome"', ' "Colorectal cancer"', ' "Crohn\'s disease"', ' "Ulcerative colitis"', ' "Perillyl alcohol administration for cancer treatment"', ' "Pan…	['KEGG_NEUROACTIVE_LIGAND_RECEPTOR_INTERACTION']
3532	HMDB0000895	Acetylcholine	CXCR6	"gpcr"	StitchMetaboliteReceptor	["Cytoplasm", "Extracellular", "Nucleus"]	["Cerebrospinal Fluid (CSF)", "Saliva"]	["Adipose Tissue", "Adrenal Medulla", "Bladder", "Brain", "Epidermis", "Fibroblasts", "Intestine", "Kidney", "Lung", "Neuron", "Pancreas", "Placenta", "Platelet", "Prostate", "Skeletal Muscle", "Spleen", "Testis"]	["Betazole Action Pathway", "Cimetidine Action Pathway", "Esomeprazole Action Pathway", "Famotidine Action Pathway", "Gastric Acid Production", "Lafutidine H2-Antihistamine Action", "Lansoprazole Action Pathway", "Metiamide Action Pathway", "Nizatidine Action Pathway", "Omeprazole Action Pathway", "Pantoprazole Action Pathway", "Phospholipid Biosynthesis", "Pirenzepine Action Pathway", "Rabeprazo…	["Alzheimer's disease", "Multi-infarct dementia"]	"activation"	921	0	0	236	900	Acetylcholine_CXCR6		0.0353775	28.5366	0.0570322	0.955157	0.962607	-6.84223	0.217067	7.53563	1.78331	0.0878307	0.147549	-5.4892	0.920171	['betazole action pathway', 'cimetidine action pathway', 'esomeprazole action pathway', 'famotidine action pathway', 'gastric acid production', 'lafutidine h2-antihistamine action', 'lansoprazole action pathway', 'metiamide action pathway', 'nizatidine action pathway', 'omeprazole action pathway', 'pantoprazole action pathway', 'phospholipid biosynthesis', 'pirenzepine action pathway', 'rabeprazo…	['"Alzheimer\'s disease"', ' "Multi-infarct dementia"]']	['KEGG_CHEMOKINE_SIGNALING_PATHWAY', 'KEGG_CYTOKINE_CYTOKINE_RECEPTOR_INTERACTION']
1279	HMDB0001341	ADP	KIT	"catalytic_receptor"	StitchMetaboliteReceptor	["Cytoplasm", "Endoplasmic reticulum", "Extracellular", "Mitochondria", "Nucleus", "Peroxisome"]	["Blood", "Cellular Cytoplasm", "Cerebrospinal Fluid (CSF)", "Saliva", "Urine"]	["All Tissues"]	["2-Hydroxyglutric Aciduria (D And L Form)", "2-ketoglutarate dehydrogenase complex deficiency", "2-Methyl-3-Hydroxybutryl CoA Dehydrogenase Deficiency", "27-Hydroxylase Deficiency", "3-Hydroxy-3-Methylglutaryl-CoA Lyase Deficiency", "3-hydroxyisobutyric acid dehydrogenase deficiency", "3-hydroxyisobutyric aciduria", "3-Methylcrotonyl Coa Carboxylase Deficiency Type I", "3-Methylglutaconic Acidur…	["Rachialgia", "Subarachnoid hemorrhage", "Epilepsy", "Stroke", "Neuroinfection", "Eosinophilic esophagitis"]	"inhibition"	979	800	0	0	900	ADP_KIT		0.224202	24.7369	0.414343	0.68359	0.844689	-6.75469	-1.41272	9.10129	-2.24249	0.0349357	0.0693702	-4.67847	-0.914074	['2-hydroxyglutric aciduria (d and l form)', '2-ketoglutarate dehydrogenase complex deficiency', '2-methyl-3-hydroxybutryl coa dehydrogenase deficiency', '27-hydroxylase deficiency', '3-hydroxy-3-methylglutaryl-coa lyase deficiency', '3-hydroxyisobutyric acid dehydrogenase deficiency', '3-hydroxyisobutyric aciduria', '3-methylcrotonyl coa carboxylase deficiency type i', '3-methylglutaconic acidur…	['"Rachialgia"', ' "Subarachnoid hemorrhage"', ' "Epilepsy"', ' "Stroke"', ' "Neuroinfection"', ' "Eosinophilic esophagitis"]']	['KEGG_ACUTE_MYELOID_LEUKEMIA', 'KEGG_CYTOKINE_CYTOKINE_RECEPTOR_INTERACTION', 'KEGG_ENDOCYTOSIS', 'KEGG_HEMATOPOIETIC_CELL_LINEAGE', 'KEGG_MELANOGENESIS', 'KEGG_PATHWAYS_IN_CANCER']
4005	HMDB0000094	Citric acid	NOD1	"catalytic_receptor"	StitchMetaboliteReceptor	["Cytoplasm", "Extracellular", "Mitochondria"]	["Blood", "Breast Milk", "Cerebrospinal Fluid (CSF)", "Feces", "Saliva", "Sweat", "Urine"]	["All Tissues", "Placenta", "Prostate"]	["2-ketoglutarate dehydrogenase complex deficiency", "Citric Acid Cycle", "Congenital lactic acidosis", "Fumarase deficiency", "Glutaminolysis and Cancer", "Mitochondrial complex II deficiency", "Pyruvate dehydrogenase deficiency (E2)", "Pyruvate dehydrogenase deficiency (E3)", "The oncogenic action of 2-hydroxyglutarate", "The oncogenic action of D-2-hydroxyglutarate in Hydroxygluaricaciduria ",…	["Hyperoxalemia", "Pancreatic cancer", "Schizophrenia", "Early preeclampsia", "Pregnancy", "Late-onset preeclampsia", "Canavan disease", "2-Ketoglutarate dehydrogenase complex deficiency", "Irritable bowel syndrome", "Crohn's disease", "Ulcerative colitis", "Alzheimer's disease", "Frontotemporal dementia", "Lewy body disease", "Paraquat poisoning", "Lung Cancer", "Rhabdomyolysis", "Diabetes melli…	"binding"	800	800	0	0	0	Citric acid_NOD1	Krebs cycle	0.435578	28.1863	1.64166	0.118269	0.287608	-5.53457	0.0385522	9.34566	0.177918	0.860356	0.89841	-7.01399	0.909789	['2-ketoglutarate dehydrogenase complex deficiency', 'citric acid cycle', 'congenital lactic acidosis', 'fumarase deficiency', 'glutaminolysis and cancer', 'mitochondrial complex ii deficiency', 'pyruvate dehydrogenase deficiency (e2)', 'pyruvate dehydrogenase deficiency (e3)', 'the oncogenic action of 2-hydroxyglutarate', 'the oncogenic action of d-2-hydroxyglutarate in hydroxygluaricaciduria ',…	['"Hyperoxalemia"', ' "Pancreatic cancer"', ' "Schizophrenia"', ' "Early preeclampsia"', ' "Pregnancy"', ' "Late-onset preeclampsia"', ' "Canavan disease"', ' "2-Ketoglutarate dehydrogenase complex deficiency"', ' "Irritable bowel syndrome"', ' "Crohn\'s disease"', ' "Ulcerative colitis"', ' "Alzheimer\'s disease"', ' "Frontotemporal dementia"', ' "Lewy body disease"', ' "Paraquat poisoning"', ' …	['KEGG_EPITHELIAL_CELL_SIGNALING_IN_HELICOBACTER_PYLORI_INFECTION', 'KEGG_NOD_LIKE_RECEPTOR_SIGNALING_PATHWAY']
3830	HMDB0001341	ADP	EPHB3	"catalytic_receptor"	StitchMetaboliteReceptor	["Cytoplasm", "Endoplasmic reticulum", "Extracellular", "Mitochondria", "Nucleus", "Peroxisome"]	["Blood", "Cellular Cytoplasm", "Cerebrospinal Fluid (CSF)", "Saliva", "Urine"]	["All Tissues"]	["2-Hydroxyglutric Aciduria (D And L Form)", "2-ketoglutarate dehydrogenase complex deficiency", "2-Methyl-3-Hydroxybutryl CoA Dehydrogenase Deficiency", "27-Hydroxylase Deficiency", "3-Hydroxy-3-Methylglutaryl-CoA Lyase Deficiency", "3-hydroxyisobutyric acid dehydrogenase deficiency", "3-hydroxyisobutyric aciduria", "3-Methylcrotonyl Coa Carboxylase Deficiency Type I", "3-Methylglutaconic Acidur…	["Rachialgia", "Subarachnoid hemorrhage", "Epilepsy", "Stroke", "Neuroinfection", "Eosinophilic esophagitis"]	"binding"	969	705	0	0	900	ADP_EPHB3		0.224202	24.7369	0.414343	0.68359	0.844689	-6.75469	-0.613698	7.28477	-2.22407	0.0363163	0.0717092	-4.71339	-0.904862	['2-hydroxyglutric aciduria (d and l form)', '2-ketoglutarate dehydrogenase complex deficiency', '2-methyl-3-hydroxybutryl coa dehydrogenase deficiency', '27-hydroxylase deficiency', '3-hydroxy-3-methylglutaryl-coa lyase deficiency', '3-hydroxyisobutyric acid dehydrogenase deficiency', '3-hydroxyisobutyric aciduria', '3-methylcrotonyl coa carboxylase deficiency type i', '3-methylglutaconic acidur…	['"Rachialgia"', ' "Subarachnoid hemorrhage"', ' "Epilepsy"', ' "Stroke"', ' "Neuroinfection"', ' "Eosinophilic esophagitis"]']	['KEGG_AXON_GUIDANCE']
2083	HMDB0000131	Glycerol	NR5A2	"nhr"	StitchMetaboliteReceptor	["Extracellular", "Mitochondria"]	["Blood", "Cerebrospinal Fluid (CSF)", "Feces", "Saliva", "Sweat", "Urine"]	["Adipose Tissue", "Bladder", "Brain", "Epidermis", "Kidney", "Liver", "Neuron", "Pancreas", "Placenta", "Prostate", "Skeletal Muscle", "Spleen", "Testis", "Thyroid Gland"]	["D-glyceric acidura", "Familial lipoprotein lipase deficiency", "Galactose Metabolism", "Galactosemia", "Glycerol Kinase Deficiency", "Glycerolipid Metabolism"]	["Glycerol kinase deficiency", "Diabetes mellitus type 2", "Schizophrenia", "Early preeclampsia", "Pregnancy", "Late-onset preeclampsia", "Crohn's disease", "Ulcerative colitis", "Irritable bowel syndrome", "Colorectal cancer", "Eosinophilic esophagitis"]	"binding"	827	800	0	164	0	Glycerol_NR5A2	Glycerolipid metabolism	-0.696201	25.661	-1.92812	0.0700027	0.208064	-5.08303	1.09849	7.24482	3.72174	0.00112967	0.0041994	-1.43519	0.896806	['d-glyceric acidura', 'familial lipoprotein lipase deficiency', 'galactose metabolism', 'galactosemia', 'glycerol kinase deficiency', 'glycerolipid metabolism']	['"Glycerol kinase deficiency"', ' "Diabetes mellitus type 2"', ' "Schizophrenia"', ' "Early preeclampsia"', ' "Pregnancy"', ' "Late-onset preeclampsia"', ' "Crohn\'s disease"', ' "Ulcerative colitis"', ' "Irritable bowel syndrome"', ' "Colorectal cancer"', ' "Eosinophilic esophagitis"]']	['KEGG_MATURITY_ONSET_DIABETES_OF_THE_YOUNG']
1162	HMDB0000050	Adenosine	ADRA2A	"gpcr"	StitchMetaboliteReceptor	["Extracellular", "Lysosome", "Mitochondria"]	["Blood", "Breast Milk", "Cellular Cytoplasm", "Cerebrospinal Fluid (CSF)", "Feces", "Saliva", "Urine"]	["All Tissues", "Placenta"]	["Adenine phosphoribosyltransferase deficiency (APRT)", "Adenosine Deaminase Deficiency", "Adenylosuccinate Lyase Deficiency", "AICA-Ribosiduria", "Azathioprine Action Pathway", "Cystathionine Beta-Synthase Deficiency", "Glycine N-methyltransferase Deficiency", "Glycine", " serine and threonine metabolism", "Gout or Kelley-Seegmiller Syndrome", "Homocystinuria-megaloblastic anemia due to defect i…	["Septic shock", "Irritable bowel syndrome", "Crohn's disease", "Ulcerative colitis", "Colorectal cancer", "Alzheimer's disease", "Frontotemporal dementia", "Lewy body disease", "Eosinophilic esophagitis", "Adenosine kinase deficiency", "Adenylosuccinate lyase deficiency"]	"binding"	930	237	0	135	900	Adenosine_ADRA2A	Purine metabolism, adenine containing	-0.84376	28.521	-1.338	0.197797	0.399327	-5.9536	-0.154576	7.12161	-0.424679	0.675044	0.75063	-6.93734	-0.881338	['adenine phosphoribosyltransferase deficiency (aprt)', 'adenosine deaminase deficiency', 'adenylosuccinate lyase deficiency', 'aica-ribosiduria', 'azathioprine action pathway', 'cystathionine beta-synthase deficiency', 'glycine n-methyltransferase deficiency', 'glycine', ' serine and threonine metabolism', 'gout or kelley-seegmiller syndrome', 'homocystinuria-megaloblastic anemia due to defect i…	['"Septic shock"', ' "Irritable bowel syndrome"', ' "Crohn\'s disease"', ' "Ulcerative colitis"', ' "Colorectal cancer"', ' "Alzheimer\'s disease"', ' "Frontotemporal dementia"', ' "Lewy body disease"', ' "Eosinophilic esophagitis"', ' "Adenosine kinase deficiency"', ' "Adenylosuccinate lyase deficiency"]']	['KEGG_NEUROACTIVE_LIGAND_RECEPTOR_INTERACTION']
2488	HMDB0000131	Glycerol	NLRP1	"catalytic_receptor"	StitchMetaboliteReceptor	["Extracellular", "Mitochondria"]	["Blood", "Cerebrospinal Fluid (CSF)", "Feces", "Saliva", "Sweat", "Urine"]	["Adipose Tissue", "Bladder", "Brain", "Epidermis", "Kidney", "Liver", "Neuron", "Pancreas", "Placenta", "Prostate", "Skeletal Muscle", "Spleen", "Testis", "Thyroid Gland"]	["D-glyceric acidura", "Familial lipoprotein lipase deficiency", "Galactose Metabolism", "Galactosemia", "Glycerol Kinase Deficiency", "Glycerolipid Metabolism"]	["Glycerol kinase deficiency", "Diabetes mellitus type 2", "Schizophrenia", "Early preeclampsia", "Pregnancy", "Late-onset preeclampsia", "Crohn's disease", "Ulcerative colitis", "Irritable bowel syndrome", "Colorectal cancer", "Eosinophilic esophagitis"]	"binding"	800	800	0	0	0	Glycerol_NLRP1	Glycerolipid metabolism	-0.696201	25.661	-1.92812	0.0700027	0.208064	-5.08303	0.058087	9.78561	0.196653	0.845839	0.887484	-7.01036	-0.865736	['d-glyceric acidura', 'familial lipoprotein lipase deficiency', 'galactose metabolism', 'galactosemia', 'glycerol kinase deficiency', 'glycerolipid metabolism']	['"Glycerol kinase deficiency"', ' "Diabetes mellitus type 2"', ' "Schizophrenia"', ' "Early preeclampsia"', ' "Pregnancy"', ' "Late-onset preeclampsia"', ' "Crohn\'s disease"', ' "Ulcerative colitis"', ' "Irritable bowel syndrome"', ' "Colorectal cancer"', ' "Eosinophilic esophagitis"]']	['KEGG_NOD_LIKE_RECEPTOR_SIGNALING_PATHWAY']
2487	HMDB0000538	Adenosine triphosphate	NLRP1	"catalytic_receptor"	StitchMetaboliteReceptor	["Cytoplasm", "Endoplasmic reticulum", "Extracellular", "Mitochondria", "Nucleus", "Peroxisome"]	["Blood", "Cellular Cytoplasm", "Cerebrospinal Fluid (CSF)", "Saliva"]	["Adipose Tissue", "Bladder", "Fibroblasts", "Intestine", "Kidney", "Neuron", "Pancreas", "Platelet", "Skeletal Muscle"]	["2-Hydroxyglutric Aciduria (D And L Form)", "2-ketoglutarate dehydrogenase complex deficiency", "2-Methyl-3-Hydroxybutryl CoA Dehydrogenase Deficiency", "27-Hydroxylase Deficiency", "3-Hydroxy-3-Methylglutaryl-CoA Lyase Deficiency", "3-hydroxyisobutyric acid dehydrogenase deficiency", "3-hydroxyisobutyric aciduria", "3-Methylcrotonyl Coa Carboxylase Deficiency Type I", "3-Methylglutaconic Acidur…	["Rachialgia", "Subarachnoid hemorrhage", "Epilepsy", "Stroke", "Neuroinfection"]	"binding"	927	0	0	296	900	Adenosine triphosphate_NLRP1		2.32771	21.5354	1.52703	0.145425	0.331075	-5.66779	0.058087	9.78561	0.196653	0.845839	0.887484	-7.01036	0.861844	['2-hydroxyglutric aciduria (d and l form)', '2-ketoglutarate dehydrogenase complex deficiency', '2-methyl-3-hydroxybutryl coa dehydrogenase deficiency', '27-hydroxylase deficiency', '3-hydroxy-3-methylglutaryl-coa lyase deficiency', '3-hydroxyisobutyric acid dehydrogenase deficiency', '3-hydroxyisobutyric aciduria', '3-methylcrotonyl coa carboxylase deficiency type i', '3-methylglutaconic acidur…	['"Rachialgia"', ' "Subarachnoid hemorrhage"', ' "Epilepsy"', ' "Stroke"', ' "Neuroinfection"]']	['KEGG_NOD_LIKE_RECEPTOR_SIGNALING_PATHWAY']
1960	HMDB0000148	L-Glutamic acid	GRIK1	"lgic"	StitchMetaboliteReceptor	["Endoplasmic reticulum", "Extracellular", "Lysosome", "Mitochondria"]	["Blood", "Cellular Cytoplasm", "Cerebrospinal Fluid (CSF)", "Feces", "Saliva", "Sweat", "Urine"]	["Adipose Tissue", "Adrenal Medulla", "Epidermis", "Fibroblasts", "Intestine", "Kidney", "Neuron", "Pancreas", "Placenta", "Platelet", "Prostate", "Skeletal Muscle", "Spleen"]	["2-aminoadipic 2-oxoadipic aciduria", "2-Hydroxyglutric Aciduria (D And L Form)", "2-Methyl-3-Hydroxybutryl CoA Dehydrogenase Deficiency", "3-Hydroxy-3-Methylglutaryl-CoA Lyase Deficiency", "3-hydroxyisobutyric acid dehydrogenase deficiency", "3-hydroxyisobutyric aciduria", "3-Methylcrotonyl Coa Carboxylase Deficiency Type I", "3-Methylglutaconic Aciduria Type I", "3-Methylglutaconic Aciduria Ty…	["Epilepsy", "Schizophrenia", "Alzheimer's disease", "Heart failure", "Stomach cancer", "N-acetylglutamate synthetase deficiency", "Dicarboxylic aminoaciduria", "Lipoyltransferase 1 Deficiency", "Anoxia", "Leukemia", "Rett syndrome", "Irritable bowel syndrome", "Colorectal cancer", "Autism", "Crohn's disease", "Ulcerative colitis", "Obesity", "Diverticular disease", "Sepsis", "Perillyl alcohol ad…	"activation"	996	936	0	538	900	L-Glutamic acid_GRIK1		0.28847	31.3331	0.949716	0.355017	0.584412	-6.38454	0.168733	7.75518	0.750153	0.46082	0.5596	-6.7425	0.849934	['2-aminoadipic 2-oxoadipic aciduria', '2-hydroxyglutric aciduria (d and l form)', '2-methyl-3-hydroxybutryl coa dehydrogenase deficiency', '3-hydroxy-3-methylglutaryl-coa lyase deficiency', '3-hydroxyisobutyric acid dehydrogenase deficiency', '3-hydroxyisobutyric aciduria', '3-methylcrotonyl coa carboxylase deficiency type i', '3-methylglutaconic aciduria type i', '3-methylglutaconic aciduria ty…	['"Epilepsy"', ' "Schizophrenia"', ' "Alzheimer\'s disease"', ' "Heart failure"', ' "Stomach cancer"', ' "N-acetylglutamate synthetase deficiency"', ' "Dicarboxylic aminoaciduria"', ' "Lipoyltransferase 1 Deficiency"', ' "Anoxia"', ' "Leukemia"', ' "Rett syndrome"', ' "Irritable bowel syndrome"', ' "Colorectal cancer"', ' "Autism"', ' "Crohn\'s disease"', ' "Ulcerative colitis"', ' "Obesity"', ' …	['KEGG_NEUROACTIVE_LIGAND_RECEPTOR_INTERACTION']
770	HMDB0000673	Linoleic acid	TNFRSF21	"catalytic_receptor"	StitchMetaboliteReceptor	["Cytoplasm", "Extracellular", "Membrane"]	["Blood", "Cerebrospinal Fluid (CSF)", "Feces", "Saliva", "Urine"]	["Adipose Tissue", "Epidermis", "Erythrocyte", "Fibroblasts", "Intestine", "Kidney", "Neuron", "Placenta", "Platelet", "Prostate", "Skeletal Muscle", "Spleen"]	["alpha-Linolenic acid metabolism"]	["Gestational diabetes", "Cirrhosis", "Hypertension", "Essential hypertension", "Perillyl alcohol administration for cancer treatment", "Lung Cancer", "Schizophrenia", "Isovaleric acidemia", "Colorectal cancer", "Bladder infections", "Ulcerative colitis", "Thyroid cancer "]	"activation"	900	0	0	0	900	Linoleic acid_TNFRSF21	Essential fatty acid	-0.620077	26.1109	-1.49633	0.152148	0.339163	-5.74337	-0.0540578	10.4399	-0.189965	0.851015	0.891094	-7.01169	-0.843146	['alpha-linolenic acid metabolism']	['"Gestational diabetes"', ' "Cirrhosis"', ' "Hypertension"', ' "Essential hypertension"', ' "Perillyl alcohol administration for cancer treatment"', ' "Lung Cancer"', ' "Schizophrenia"', ' "Isovaleric acidemia"', ' "Colorectal cancer"', ' "Bladder infections"', ' "Ulcerative colitis"', ' "Thyroid cancer "]']	['KEGG_CYTOKINE_CYTOKINE_RECEPTOR_INTERACTION']
1909	HMDB0000131	Glycerol	EGFR	"catalytic_receptor"	StitchMetaboliteReceptor	["Extracellular", "Mitochondria"]	["Blood", "Cerebrospinal Fluid (CSF)", "Feces", "Saliva", "Sweat", "Urine"]	["Adipose Tissue", "Bladder", "Brain", "Epidermis", "Kidney", "Liver", "Neuron", "Pancreas", "Placenta", "Prostate", "Skeletal Muscle", "Spleen", "Testis", "Thyroid Gland"]	["D-glyceric acidura", "Familial lipoprotein lipase deficiency", "Galactose Metabolism", "Galactosemia", "Glycerol Kinase Deficiency", "Glycerolipid Metabolism"]	["Glycerol kinase deficiency", "Diabetes mellitus type 2", "Schizophrenia", "Early preeclampsia", "Pregnancy", "Late-onset preeclampsia", "Crohn's disease", "Ulcerative colitis", "Irritable bowel syndrome", "Colorectal cancer", "Eosinophilic esophagitis"]	"binding"	862	800	0	330	0	Glycerol_EGFR	Glycerolipid metabolism	-0.696201	25.661	-1.92812	0.0700027	0.208064	-5.08303	1.19602	11.3718	3.59828	0.00152866	0.00533891	-1.72886	0.835079	['d-glyceric acidura', 'familial lipoprotein lipase deficiency', 'galactose metabolism', 'galactosemia', 'glycerol kinase deficiency', 'glycerolipid metabolism']	['"Glycerol kinase deficiency"', ' "Diabetes mellitus type 2"', ' "Schizophrenia"', ' "Early preeclampsia"', ' "Pregnancy"', ' "Late-onset preeclampsia"', ' "Crohn\'s disease"', ' "Ulcerative colitis"', ' "Irritable bowel syndrome"', ' "Colorectal cancer"', ' "Eosinophilic esophagitis"]']	['KEGG_ADHERENS_JUNCTION', 'KEGG_BLADDER_CANCER', 'KEGG_CALCIUM_SIGNALING_PATHWAY', 'KEGG_CYTOKINE_CYTOKINE_RECEPTOR_INTERACTION', 'KEGG_DORSO_VENTRAL_AXIS_FORMATION', 'KEGG_ENDOCYTOSIS', 'KEGG_ENDOMETRIAL_CANCER', 'KEGG_EPITHELIAL_CELL_SIGNALING_IN_HELICOBACTER_PYLORI_INFECTION', 'KEGG_ERBB_SIGNALING_PATHWAY', 'KEGG_FOCAL_ADHESION', 'KEGG_GAP_JUNCTION', 'KEGG_GLIOMA', 'KEGG_GNRH_SIGNALING_PATHWA…
283	HMDB0001341	ADP	EPHB4	"catalytic_receptor"	StitchMetaboliteReceptor	["Cytoplasm", "Endoplasmic reticulum", "Extracellular", "Mitochondria", "Nucleus", "Peroxisome"]	["Blood", "Cellular Cytoplasm", "Cerebrospinal Fluid (CSF)", "Saliva", "Urine"]	["All Tissues"]	["2-Hydroxyglutric Aciduria (D And L Form)", "2-ketoglutarate dehydrogenase complex deficiency", "2-Methyl-3-Hydroxybutryl CoA Dehydrogenase Deficiency", "27-Hydroxylase Deficiency", "3-Hydroxy-3-Methylglutaryl-CoA Lyase Deficiency", "3-hydroxyisobutyric acid dehydrogenase deficiency", "3-hydroxyisobutyric aciduria", "3-Methylcrotonyl Coa Carboxylase Deficiency Type I", "3-Methylglutaconic Acidur…	["Rachialgia", "Subarachnoid hemorrhage", "Epilepsy", "Stroke", "Neuroinfection", "Eosinophilic esophagitis"]	"binding"	949	514	0	0	900	ADP_EPHB4		0.224202	24.7369	0.414343	0.68359	0.844689	-6.75469	-0.452871	10.1672	-2.07658	0.0492788	0.0920264	-4.98611	-0.83112	['2-hydroxyglutric aciduria (d and l form)', '2-ketoglutarate dehydrogenase complex deficiency', '2-methyl-3-hydroxybutryl coa dehydrogenase deficiency', '27-hydroxylase deficiency', '3-hydroxy-3-methylglutaryl-coa lyase deficiency', '3-hydroxyisobutyric acid dehydrogenase deficiency', '3-hydroxyisobutyric aciduria', '3-methylcrotonyl coa carboxylase deficiency type i', '3-methylglutaconic acidur…	['"Rachialgia"', ' "Subarachnoid hemorrhage"', ' "Epilepsy"', ' "Stroke"', ' "Neuroinfection"', ' "Eosinophilic esophagitis"]']	['KEGG_AXON_GUIDANCE']
1500	HMDB0000094	Citric acid	FGFR2	"catalytic_receptor"	StitchMetaboliteReceptor	["Cytoplasm", "Extracellular", "Mitochondria"]	["Blood", "Breast Milk", "Cerebrospinal Fluid (CSF)", "Feces", "Saliva", "Sweat", "Urine"]	["All Tissues", "Placenta", "Prostate"]	["2-ketoglutarate dehydrogenase complex deficiency", "Citric Acid Cycle", "Congenital lactic acidosis", "Fumarase deficiency", "Glutaminolysis and Cancer", "Mitochondrial complex II deficiency", "Pyruvate dehydrogenase deficiency (E2)", "Pyruvate dehydrogenase deficiency (E3)", "The oncogenic action of 2-hydroxyglutarate", "The oncogenic action of D-2-hydroxyglutarate in Hydroxygluaricaciduria ",…	["Hyperoxalemia", "Pancreatic cancer", "Schizophrenia", "Early preeclampsia", "Pregnancy", "Late-onset preeclampsia", "Canavan disease", "2-Ketoglutarate dehydrogenase complex deficiency", "Irritable bowel syndrome", "Crohn's disease", "Ulcerative colitis", "Alzheimer's disease", "Frontotemporal dementia", "Lewy body disease", "Paraquat poisoning", "Lung Cancer", "Rhabdomyolysis", "Diabetes melli…	"binding"	800	800	0	0	0	Citric acid_FGFR2	Krebs cycle	0.435578	28.1863	1.64166	0.118269	0.287608	-5.53457	-1.22245	9.83949	-3.29875	0.00315953	0.00958762	-2.4294	-0.828544	['2-ketoglutarate dehydrogenase complex deficiency', 'citric acid cycle', 'congenital lactic acidosis', 'fumarase deficiency', 'glutaminolysis and cancer', 'mitochondrial complex ii deficiency', 'pyruvate dehydrogenase deficiency (e2)', 'pyruvate dehydrogenase deficiency (e3)', 'the oncogenic action of 2-hydroxyglutarate', 'the oncogenic action of d-2-hydroxyglutarate in hydroxygluaricaciduria ',…	['"Hyperoxalemia"', ' "Pancreatic cancer"', ' "Schizophrenia"', ' "Early preeclampsia"', ' "Pregnancy"', ' "Late-onset preeclampsia"', ' "Canavan disease"', ' "2-Ketoglutarate dehydrogenase complex deficiency"', ' "Irritable bowel syndrome"', ' "Crohn\'s disease"', ' "Ulcerative colitis"', ' "Alzheimer\'s disease"', ' "Frontotemporal dementia"', ' "Lewy body disease"', ' "Paraquat poisoning"', ' …	['KEGG_ENDOCYTOSIS', 'KEGG_MAPK_SIGNALING_PATHWAY', 'KEGG_PATHWAYS_IN_CANCER', 'KEGG_PROSTATE_CANCER', 'KEGG_REGULATION_OF_ACTIN_CYTOSKELETON']
711	HMDB0000131	Glycerol	PTPRN	"catalytic_receptor"	StitchMetaboliteReceptor	["Extracellular", "Mitochondria"]	["Blood", "Cerebrospinal Fluid (CSF)", "Feces", "Saliva", "Sweat", "Urine"]	["Adipose Tissue", "Bladder", "Brain", "Epidermis", "Kidney", "Liver", "Neuron", "Pancreas", "Placenta", "Prostate", "Skeletal Muscle", "Spleen", "Testis", "Thyroid Gland"]	["D-glyceric acidura", "Familial lipoprotein lipase deficiency", "Galactose Metabolism", "Galactosemia", "Glycerol Kinase Deficiency", "Glycerolipid Metabolism"]	["Glycerol kinase deficiency", "Diabetes mellitus type 2", "Schizophrenia", "Early preeclampsia", "Pregnancy", "Late-onset preeclampsia", "Crohn's disease", "Ulcerative colitis", "Irritable bowel syndrome", "Colorectal cancer", "Eosinophilic esophagitis"]	"binding"	800	800	0	0	0	Glycerol_PTPRN	Glycerolipid metabolism	-0.696201	25.661	-1.92812	0.0700027	0.208064	-5.08303	1.19765	6.28619	3.58509	0.00157871	0.00547647	-1.76008	0.828485	['d-glyceric acidura', 'familial lipoprotein lipase deficiency', 'galactose metabolism', 'galactosemia', 'glycerol kinase deficiency', 'glycerolipid metabolism']	['"Glycerol kinase deficiency"', ' "Diabetes mellitus type 2"', ' "Schizophrenia"', ' "Early preeclampsia"', ' "Pregnancy"', ' "Late-onset preeclampsia"', ' "Crohn\'s disease"', ' "Ulcerative colitis"', ' "Irritable bowel syndrome"', ' "Colorectal cancer"', ' "Eosinophilic esophagitis"]']	['KEGG_TYPE_I_DIABETES_MELLITUS']
2261	HMDB0000895	Acetylcholine	CHRNB1	"lgic"	NeuronchatMetaboliteReceptor	["Cytoplasm", "Extracellular", "Nucleus"]	["Cerebrospinal Fluid (CSF)", "Saliva"]	["Adipose Tissue", "Adrenal Medulla", "Bladder", "Brain", "Epidermis", "Fibroblasts", "Intestine", "Kidney", "Lung", "Neuron", "Pancreas", "Placenta", "Platelet", "Prostate", "Skeletal Muscle", "Spleen", "Testis"]	["Betazole Action Pathway", "Cimetidine Action Pathway", "Esomeprazole Action Pathway", "Famotidine Action Pathway", "Gastric Acid Production", "Lafutidine H2-Antihistamine Action", "Lansoprazole Action Pathway", "Metiamide Action Pathway", "Nizatidine Action Pathway", "Omeprazole Action Pathway", "Pantoprazole Action Pathway", "Phospholipid Biosynthesis", "Pirenzepine Action Pathway", "Rabeprazo…	["Alzheimer's disease", "Multi-infarct dementia"]	"activation"						Acetylcholine_CHRNB1		0.0353775	28.5366	0.0570322	0.955157	0.962607	-6.84223	0.284708	7.61867	1.59461	0.124544	0.194832	-5.78229	0.825822	['betazole action pathway', 'cimetidine action pathway', 'esomeprazole action pathway', 'famotidine action pathway', 'gastric acid production', 'lafutidine h2-antihistamine action', 'lansoprazole action pathway', 'metiamide action pathway', 'nizatidine action pathway', 'omeprazole action pathway', 'pantoprazole action pathway', 'phospholipid biosynthesis', 'pirenzepine action pathway', 'rabeprazo…	['"Alzheimer\'s disease"', ' "Multi-infarct dementia"]']	['KEGG_NEUROACTIVE_LIGAND_RECEPTOR_INTERACTION']
2612	HMDB0000050	Adenosine	PTGDR	"gpcr"	StitchMetaboliteReceptor	["Extracellular", "Lysosome", "Mitochondria"]	["Blood", "Breast Milk", "Cellular Cytoplasm", "Cerebrospinal Fluid (CSF)", "Feces", "Saliva", "Urine"]	["All Tissues", "Placenta"]	["Adenine phosphoribosyltransferase deficiency (APRT)", "Adenosine Deaminase Deficiency", "Adenylosuccinate Lyase Deficiency", "AICA-Ribosiduria", "Azathioprine Action Pathway", "Cystathionine Beta-Synthase Deficiency", "Glycine N-methyltransferase Deficiency", "Glycine", " serine and threonine metabolism", "Gout or Kelley-Seegmiller Syndrome", "Homocystinuria-megaloblastic anemia due to defect i…	["Septic shock", "Irritable bowel syndrome", "Crohn's disease", "Ulcerative colitis", "Colorectal cancer", "Alzheimer's disease", "Frontotemporal dementia", "Lewy body disease", "Eosinophilic esophagitis", "Adenosine kinase deficiency", "Adenylosuccinate lyase deficiency"]	"binding"	921	237	0	0	900	Adenosine_PTGDR	Purine metabolism, adenine containing	-0.84376	28.521	-1.338	0.197797	0.399327	-5.9536	0.645451	6.76376	2.94346	0.0073281	0.0191083	-3.2315	0.80273	['adenine phosphoribosyltransferase deficiency (aprt)', 'adenosine deaminase deficiency', 'adenylosuccinate lyase deficiency', 'aica-ribosiduria', 'azathioprine action pathway', 'cystathionine beta-synthase deficiency', 'glycine n-methyltransferase deficiency', 'glycine', ' serine and threonine metabolism', 'gout or kelley-seegmiller syndrome', 'homocystinuria-megaloblastic anemia due to defect i…	['"Septic shock"', ' "Irritable bowel syndrome"', ' "Crohn\'s disease"', ' "Ulcerative colitis"', ' "Colorectal cancer"', ' "Alzheimer\'s disease"', ' "Frontotemporal dementia"', ' "Lewy body disease"', ' "Eosinophilic esophagitis"', ' "Adenosine kinase deficiency"', ' "Adenylosuccinate lyase deficiency"]']	['KEGG_NEUROACTIVE_LIGAND_RECEPTOR_INTERACTION']
1725	HMDB0000123	Glycine	SLC6A9	"transporter"	NeuronchatMetaboliteReceptor	["Extracellular", "Lysosome", "Mitochondria", "Peroxisome"]	["Bile", "Blood", "Cerebrospinal Fluid (CSF)", "Feces", "Saliva", "Sweat", "Urine"]	["Bladder", "Brain", "Epidermis", "Fibroblasts", "Intestine", "Kidney", "Neuron", "Pancreas", "Placenta", "Platelet", "Prostate", "Spleen", "Thyroid Gland"]	["2-Hydroxyglutric Aciduria (D And L Form)", "27-Hydroxylase Deficiency", "3-Phosphoglycerate dehydrogenase deficiency", "4-Hydroxybutyric Aciduria/Succinic Semialdehyde Dehydrogenase Deficiency", "5-oxoprolinase deficiency", "5-Oxoprolinuria", "Acute Intermittent Porphyria", "Adenine phosphoribosyltransferase deficiency (APRT)", "Adenosine Deaminase Deficiency", "Adenylosuccinate Lyase Deficienc…	["D-Glyceric acidemia", "Refractory localization-related epilepsy", "Juvenile myoclonic epilepsy", "Alzheimer's disease", "D-Glyceric acidura", "Early preeclampsia", "Pregnancy", "Late-onset preeclampsia", "3-Methyl-crotonyl-glycinuria", "Sarcosinemia", "N-acetylglutamate synthetase deficiency", "Histidinemia", "Obesity", "Neu-Laxova Syndrome 1", "Hyperglycinemia", " lactic acidosis", " and seizu…	"activation"						Glycine_SLC6A9	Glycine, serine and threonine metabolism	-0.045691	26.0624	-0.198331	0.845041	0.932159	-6.8234	0.346923	7.37136	1.72555	0.0979337	0.161054	-5.5816	0.763609	['2-hydroxyglutric aciduria (d and l form)', '27-hydroxylase deficiency', '3-phosphoglycerate dehydrogenase deficiency', '4-hydroxybutyric aciduria/succinic semialdehyde dehydrogenase deficiency', '5-oxoprolinase deficiency', '5-oxoprolinuria', 'acute intermittent porphyria', 'adenine phosphoribosyltransferase deficiency (aprt)', 'adenosine deaminase deficiency', 'adenylosuccinate lyase deficienc…	['"D-Glyceric acidemia"', ' "Refractory localization-related epilepsy"', ' "Juvenile myoclonic epilepsy"', ' "Alzheimer\'s disease"', ' "D-Glyceric acidura"', ' "Early preeclampsia"', ' "Pregnancy"', ' "Late-onset preeclampsia"', ' "3-Methyl-crotonyl-glycinuria"', ' "Sarcosinemia"', ' "N-acetylglutamate synthetase deficiency"', ' "Histidinemia"', ' "Obesity"', ' "Neu-Laxova Syndrome 1"', ' "Hyper…
1902	HMDB0000131	Glycerol	GUCY1A1	"catalytic_receptor"	StitchMetaboliteReceptor	["Extracellular", "Mitochondria"]	["Blood", "Cerebrospinal Fluid (CSF)", "Feces", "Saliva", "Sweat", "Urine"]	["Adipose Tissue", "Bladder", "Brain", "Epidermis", "Kidney", "Liver", "Neuron", "Pancreas", "Placenta", "Prostate", "Skeletal Muscle", "Spleen", "Testis", "Thyroid Gland"]	["D-glyceric acidura", "Familial lipoprotein lipase deficiency", "Galactose Metabolism", "Galactosemia", "Glycerol Kinase Deficiency", "Glycerolipid Metabolism"]	["Glycerol kinase deficiency", "Diabetes mellitus type 2", "Schizophrenia", "Early preeclampsia", "Pregnancy", "Late-onset preeclampsia", "Crohn's disease", "Ulcerative colitis", "Irritable bowel syndrome", "Colorectal cancer", "Eosinophilic esophagitis"]	"binding"	900	900	0	0	0	Glycerol_GUCY1A1	Glycerolipid metabolism	-0.696201	25.661	-1.92812	0.0700027	0.208064	-5.08303	1.07583	10.9417	3.45011	0.00219263	0.00713296	-2.07773	0.760994	['d-glyceric acidura', 'familial lipoprotein lipase deficiency', 'galactose metabolism', 'galactosemia', 'glycerol kinase deficiency', 'glycerolipid metabolism']	['"Glycerol kinase deficiency"', ' "Diabetes mellitus type 2"', ' "Schizophrenia"', ' "Early preeclampsia"', ' "Pregnancy"', ' "Late-onset preeclampsia"', ' "Crohn\'s disease"', ' "Ulcerative colitis"', ' "Irritable bowel syndrome"', ' "Colorectal cancer"', ' "Eosinophilic esophagitis"]']	['KEGG_GAP_JUNCTION', 'KEGG_LONG_TERM_DEPRESSION', 'KEGG_PURINE_METABOLISM', 'KEGG_VASCULAR_SMOOTH_MUSCLE_CONTRACTION']
[truncated: 71 more rows]

## Sheet: Enrichment
	Enrichment Score	p-value
aldosterone regulated sodium reabsorption	-4.45129	1.21e-05
toll like receptor signaling pathway	3.84988	0.00014446
leishmania infection	3.39506	0.000778529
[truncated: 42 more rows]
